# Supplementary material for: CodY Is a Global Transcriptional Regulator Required for Virulence in Group B Streptococcus
Source: Front Microbiol. 2022 Apr 28;13:881549. doi: 10.3389/fmicb.2022.881549 (PMC9096947; doi:10.3389/fmicb.2022.881549)
Supplement: Supplementary file 4 [file Data_Sheet_1.xlsx]

## Sheet:  S1A
Dataset S1A: Whole-genome analysis of RNA-seq in BM110 ∆codY
Genes upstream of which at least a putative CodY-binding motif was identified are highlighted in yellow
Genes in prophagic regions are highlighted in green
Genes encoding proteins containing a LPxTG anchoring motif are reported in blue
"locus_tag"	"log2FoldChange"	"lfcSE"	"pvalue"	"padj"	"gene"	"Protein.product"	"Protein.Name"
"BQ8897_RS00005"	0.27258	0.0925405	0.00284502	0.00762494	"dnaA"	"WP_000138202.1"	"MULTISPECIES:_chromosomal_replication_initiator_protein_DnaA"
"BQ8897_RS00010"	0.223994	0.0891164	0.0104328	0.0250292	"dnaN"	"WP_000581132.1"	"MULTISPECIES:_DNA_polymerase_III_subunit_beta"
"BQ8897_RS00015"	-0.0782826	0.0804318	0.326111	0.471355	NA	"WP_000177411.1"	"MULTISPECIES:_diacylglycerol_kinase"
"BQ8897_RS00020"	-0.028356	0.206504	0.884032	0.928997	NA	"WP_000285197.1"	"MULTISPECIES:_DUF951_family_protein"
"BQ8897_RS00025"	0.205436	0.192293	0.265437	0.403176	NA	"WP_000369331.1"	"MULTISPECIES:_hypothetical_protein"
"BQ8897_RS00030"	-0.0823185	0.113776	0.462818	0.608799	"ychF"	"WP_001218689.1"	"MULTISPECIES:_redox-regulated_ATPase_YchF"
"BQ8897_RS00035"	0.378538	0.10679	0.000327431	0.00109041	NA	"WP_000240199.1"	"MULTISPECIES:_aminoacyl-tRNA_hydrolase"
"BQ8897_RS00040"	0.284755	0.0891542	0.00108929	0.00326021	"mfd"	"WP_001021188.1"	"MULTISPECIES:_transcription-repair_coupling_factor"
"BQ8897_RS00050"	-0.125352	0.110648	0.244983	0.37887	NA	"WP_001234967.1"	"MULTISPECIES:_RNA-binding_S4_domain-containing_protein"
"BQ8897_RS00055"	0.211907	0.0840824	0.0111323	0.026528	NA	"WP_000042845.1"	"MULTISPECIES:_septum_formation_initiator_family_protein"
"BQ8897_RS00060"	0.11973	0.188635	0.509804	0.650952	NA	"WP_001061058.1"	"MULTISPECIES:_hypothetical_protein"
"BQ8897_RS00065"	0.177796	0.0940496	0.0533875	0.105978	NA	"WP_000757198.1"	"serine_hydrolase"
"BQ8897_RS00070"	0.196461	0.0957756	0.0380849	0.0792226	"tilS"	"WP_000282853.1"	"MULTISPECIES:_tRNA_lysidine(34)_synthetase_TilS"
"BQ8897_RS00075"	-0.19516	0.129481	0.124066	0.218372	"hpt"	"WP_000892188.1"	"MULTISPECIES:_hypoxanthine_phosphoribosyltransferase"
"BQ8897_RS00080"	-0.164576	0.0794701	0.0458592	0.0926765	NA	"WP_000794527.1"	"MULTISPECIES:_ATP-dependent_metallopeptidase_FtsH/Yme1/Tma_family_protein"
"BQ8897_RS00255"	0.1697	0.120205	0.16249	0.273344	NA	"WP_086874259.1"	"CHAP_domain-containing_protein"
"BQ8897_RS00260"	-0.113918	0.0726528	0.114101	0.203356	NA	"WP_000122450.1"	"MULTISPECIES:_ribose-phosphate_diphosphokinase"
"BQ8897_RS00265"	-0.725913	0.115999	1.9392e-10	1.36192e-09	NA	"WP_000171461.1"	"MULTISPECIES:_pyridoxal_phosphate-dependent_aminotransferase"
"BQ8897_RS00270"	-0.558352	0.112119	4.26993e-07	2.17378e-06	"recO"	"WP_001266276.1"	"MULTISPECIES:_DNA_repair_protein_RecO"
"BQ8897_RS00275"	0.133494	0.352346	0.660425	0.777314	NA	"WP_000753371.1"	"MULTISPECIES:_CPBP_family_intramembrane_metalloprotease"
"BQ8897_RS00280"	-0.39507	0.11006	0.000268984	0.000904261	"plsX"	"WP_000717414.1"	"MULTISPECIES:_phosphate_acyltransferase_PlsX"
"BQ8897_RS00285"	-0.489551	0.116188	1.83674e-05	7.67895e-05	NA	"WP_000085641.1"	"MULTISPECIES:_acyl_carrier_protein"
"BQ8897_RS00290"	0.056851	0.483468	0.871419	0.920288	NA	"WP_000184490.1"	"MULTISPECIES:_phosphoribosylaminoimidazolesuccinocarboxamide_synthase"
"BQ8897_RS00295"	0.00777101	0.351821	0.982638	0.991491	NA	"WP_001042246.1"	"MULTISPECIES:_phosphoribosylformylglycinamidine_synthase"
"BQ8897_RS00300"	-0.0797939	0.219555	0.699005	0.802743	NA	"WP_086874260.1"	"amidophosphoribosyltransferase"
"BQ8897_RS00305"	-0.00465957	0.31823	0.985836	0.993305	NA	"WP_001291333.1"	"MULTISPECIES:_phosphoribosylformylglycinamidine_cyclo-ligase"
"BQ8897_RS00310"	0.050164	0.327354	0.863093	0.915584	"purN"	"WP_000685108.1"	"MULTISPECIES:_phosphoribosylglycinamide_formyltransferase"
"BQ8897_RS00315"	-0.0897779	0.162257	0.567709	0.706069	NA	"WP_000780023.1"	"MULTISPECIES:_GNAT_family_N-acetyltransferase"
"BQ8897_RS00320"	-0.284875	0.0758709	0.000156414	0.000553824	"purH"	"WP_000166553.1"	"MULTISPECIES:_bifunctional_phosphoribosylaminoimidazolecarboxamide_formyltransferase/IMP_cyclohydrolase"
"BQ8897_RS00325"	0.470301	0.302818	0.0829661	0.154329	NA	"WP_001045908.1"	"MULTISPECIES:_peptidoglycan_DD-metalloendopeptidase_family_protein"
"BQ8897_RS00330"	0.295199	0.10491	0.00441267	0.0114971	NA	"WP_000783413.1"	"MULTISPECIES:_LysM_peptidoglycan-binding_domain-containing_protein"
"BQ8897_RS00335"	0.140612	0.46915	0.683369	0.795327	NA	"WP_001120331.1"	"MULTISPECIES:_N-acetylmannosamine-6-phosphate_2-epimerase"
"BQ8897_RS00340"	0.158742	0.446658	0.643268	0.764025	NA	"WP_000023462.1"	"MULTISPECIES:_carbohydrate_ABC_transporter_substrate-binding_protein"
"BQ8897_RS00345"	0.15759	0.478479	0.650655	0.770503	NA	"WP_001260027.1"	"MULTISPECIES:_sugar_ABC_transporter_permease"
"BQ8897_RS00350"	0.17065	0.468404	0.622704	0.750773	NA	"WP_000730582.1"	"MULTISPECIES:_carbohydrate_ABC_transporter_permease"
"BQ8897_RS00355"	0.0982533	0.454319	0.775002	0.852923	NA	"WP_000638662.1"	"MULTISPECIES:_YhcH/YjgK/YiaL_family_protein"
"BQ8897_RS00360"	0.12161	0.393855	0.708159	0.80759	NA	"WP_000710130.1"	"MULTISPECIES:_YesL_family_protein"
"BQ8897_RS00365"	0.159192	0.429804	0.637121	0.76231	NA	"WP_000654095.1"	"MULTISPECIES:_dihydrodipicolinate_synthase_family_protein"
"BQ8897_RS00370"	0.155174	0.463107	0.653299	0.772151	NA	"WP_000198866.1"	"MULTISPECIES:_ROK_family_protein"
"BQ8897_RS00375"	0.155815	0.418897	0.640842	0.764025	NA	"WP_000573449.1"	"MULTISPECIES:_alpha/beta_fold_hydrolase"
"BQ8897_RS00380"	-0.2266	0.129184	0.0729189	0.138546	NA	"WP_000158184.1"	"MULTISPECIES:_MurR/RpiR_family_transcriptional_regulator"
"BQ8897_RS00385"	0.0948305	0.2883	0.712288	0.810128	"purD"	"WP_000772246.1"	"MULTISPECIES:_phosphoribosylamine--glycine_ligase"
"BQ8897_RS00390"	0.0402866	0.334518	0.891632	0.932883	"purE"	"WP_001182532.1"	"MULTISPECIES:_5-(carboxyamino)imidazole_ribonucleotide_mutase"
"BQ8897_RS00395"	0.00591527	0.201802	0.978528	0.990327	"purK"	"WP_001083998.1"	"MULTISPECIES:_5-(carboxyamino)imidazole_ribonucleotide_synthase"
"BQ8897_RS00400"	-0.111237	0.0852084	0.188118	0.308171	NA	"WP_000522367.1"	"MULTISPECIES:_DUF4041_domain-containing_protein"
"BQ8897_RS00405"	-0.0693623	0.0875273	0.423629	0.572733	NA	"WP_000613836.1"	"MULTISPECIES:_hypothetical_protein"
"BQ8897_RS00410"	-0.17312	0.0925764	0.0688374	0.131495	"purB"	"WP_000625675.1"	"MULTISPECIES:_adenylosuccinate_lyase"
"BQ8897_RS00415"	1.08907	0.124517	6.62286e-19	8.0534e-18	NA	"WP_000912100.1"	"MULTISPECIES:_helix-turn-helix_domain-containing_protein"
"BQ8897_RS00420"	0.364125	0.0893432	3.96333e-05	0.00015735	"ruvB"	"WP_001873969.1"	"MULTISPECIES:_Holliday_junction_branch_migration_DNA_helicase_RuvB"
"BQ8897_RS00425"	-0.201018	0.0991102	0.0401483	0.0828667	NA	"WP_000754819.1"	"MULTISPECIES:_low_molecular_weight_phosphotyrosine_protein_phosphatase"
"BQ8897_RS00430"	-0.114685	0.100127	0.246194	0.380101	NA	"WP_000787702.1"	"MULTISPECIES:_membrane_protein"
"BQ8897_RS00435"	-0.199804	0.062669	0.00133591	0.00385727	NA	"WP_001220913.1"	"MULTISPECIES:_acyltransferase"
"BQ8897_RS00440"	0.163708	0.173523	0.329728	0.475058	"adhE"	"WP_000137031.1"	"MULTISPECIES:_bifunctional_acetaldehyde-CoA/alcohol_dehydrogenase"
"BQ8897_RS00445"	0.159586	0.459855	0.643389	0.764025	"adhP"	"WP_000649193.1"	"MULTISPECIES:_alcohol_dehydrogenase_AdhP"
"BQ8897_RS00450"	-0.0773181	0.0842026	0.343958	0.488861	NA	"WP_001029129.1"	"MULTISPECIES:_threonine_synthase"
"BQ8897_RS00455"	0.0959548	0.0714722	0.177197	0.292761	NA	"WP_079261358.1"	"MULTISPECIES:_MATE_family_efflux_transporter"
"BQ8897_RS00460"	0.133914	0.127392	0.284384	0.425875	"rpsJ"	"WP_001284518.1"	"MULTISPECIES:_30S_ribosomal_protein_S10"
"BQ8897_RS00465"	0.133072	0.130071	0.298162	0.44246	"rplC"	"WP_000160205.1"	"MULTISPECIES:_50S_ribosomal_protein_L3"
"BQ8897_RS00470"	0.0910232	0.107748	0.391669	0.539115	"rplD"	"WP_000024418.1"	"MULTISPECIES:_50S_ribosomal_protein_L4"
"BQ8897_RS00475"	0.0288506	0.117272	0.815943	0.882728	NA	"WP_001055343.1"	"MULTISPECIES:_50S_ribosomal_protein_L23"
"BQ8897_RS00480"	0.0893588	0.118082	0.462893	0.608799	"rplB"	"WP_000511738.1"	"MULTISPECIES:_50S_ribosomal_protein_L2"
"BQ8897_RS00485"	0.12368	0.114726	0.275066	0.415358	"rpsS"	"WP_000533765.1"	"MULTISPECIES:_30S_ribosomal_protein_S19"
"BQ8897_RS00490"	0.0915843	0.121958	0.44375	0.591203	"rplV"	"WP_000818141.1"	"MULTISPECIES:_50S_ribosomal_protein_L22"
"BQ8897_RS00495"	0.110879	0.133668	0.396732	0.544397	"rpsC"	"WP_000529929.1"	"MULTISPECIES:_30S_ribosomal_protein_S3"
"BQ8897_RS00500"	0.0655692	0.16289	0.612702	0.742923	"rplP"	"WP_000960952.1"	"MULTISPECIES:_50S_ribosomal_protein_L16"
"BQ8897_RS00505"	0.158033	0.125982	0.202862	0.327038	NA	"WP_000775731.1"	"MULTISPECIES:_50S_ribosomal_protein_L29"
"BQ8897_RS00510"	0.0930586	0.122909	0.442598	0.590871	"rpsQ"	"WP_000440811.1"	"MULTISPECIES:_30S_ribosomal_protein_S17"
"BQ8897_RS00515"	0.112244	0.116939	0.313165	0.459279	"rplN"	"WP_000615920.1"	"MULTISPECIES:_50S_ribosomal_protein_L14"
"BQ8897_RS00520"	0.1876	0.129803	0.141298	0.244656	"rplX"	"WP_000497687.1"	"MULTISPECIES:_50S_ribosomal_protein_L24"
"BQ8897_RS00525"	0.169817	0.102749	0.102045	0.184496	"rplE"	"WP_000013545.1"	"MULTISPECIES:_50S_ribosomal_protein_L5"
"BQ8897_RS00530"	0.222914	0.111031	0.0442852	0.0897514	NA	"WP_001085698.1"	"MULTISPECIES:_type_Z_30S_ribosomal_protein_S14"
"BQ8897_RS00535"	0.158039	0.124951	0.198808	0.322456	"rpsH"	"WP_000245501.1"	"MULTISPECIES:_30S_ribosomal_protein_S8"
"BQ8897_RS00540"	0.158121	0.111894	0.158336	0.2672	"rplF"	"WP_000086620.1"	"MULTISPECIES:_50S_ribosomal_protein_L6"
"BQ8897_RS00545"	0.168486	0.119376	0.159095	0.268268	"rplR"	"WP_001865622.1"	"MULTISPECIES:_50S_ribosomal_protein_L18"
"BQ8897_RS00550"	0.181012	0.12297	0.135054	0.235183	"rpsE"	"WP_000874200.1"	"MULTISPECIES:_30S_ribosomal_protein_S5"
"BQ8897_RS00555"	0.198288	0.11547	0.0816762	0.15273	"rpmD"	"WP_000057245.1"	"MULTISPECIES:_50S_ribosomal_protein_L30"
"BQ8897_RS00560"	0.198017	0.115346	0.0825844	0.153888	"rplO"	"WP_000766093.1"	"MULTISPECIES:_50S_ribosomal_protein_L15"
"BQ8897_RS00565"	0.203015	0.0902896	0.0233583	0.0518857	"secY"	"WP_000478891.1"	"MULTISPECIES:_preprotein_translocase_subunit_SecY"
"BQ8897_RS00570"	0.515845	0.136844	0.000116011	0.000420566	NA	"WP_001050424.1"	"MULTISPECIES:_adenylate_kinase"
"BQ8897_RS00575"	-0.0385993	0.130915	0.760405	0.843221	"infA"	"WP_001040189.1"	"MULTISPECIES:_translation_initiation_factor_IF-1"
"BQ8897_RS00580"	0.0820046	0.0967069	0.3847	0.53124	"rpmJ"	"WP_000868345.1"	"MULTISPECIES:_50S_ribosomal_protein_L36"
"BQ8897_RS00585"	0.0641812	0.113124	0.56416	0.704124	"rpsM"	"WP_000090785.1"	"MULTISPECIES:_30S_ribosomal_protein_S13"
"BQ8897_RS00590"	0.120337	0.121741	0.315963	0.462427	"rpsK"	"WP_001118387.1"	"MULTISPECIES:_30S_ribosomal_protein_S11"
"BQ8897_RS00595"	0.0405845	0.106757	0.637453	0.76231	NA	"WP_000568977.1"	"MULTISPECIES:_DNA-directed_RNA_polymerase_subunit_alpha"
"BQ8897_RS00600"	0.0861307	0.124191	0.497434	0.643099	"rplQ"	"WP_000331497.1"	"MULTISPECIES:_50S_ribosomal_protein_L17"
"BQ8897_RS00695"	0.350639	0.319448	0.214545	0.340965	NA	"WP_000840976.1"	"MULTISPECIES:_hypothetical_protein"
"BQ8897_RS00700"	0.399171	0.305742	0.144	0.248453	NA	"WP_000716196.1"	"MULTISPECIES:_hypothetical_protein"
"BQ8897_RS00705"	0.155725	0.173951	0.350667	0.496764	NA	"WP_000073534.1"	"MULTISPECIES:_hypothetical_protein"
"BQ8897_RS00710"	0.154686	0.101101	0.121958	0.215734	NA	"WP_000161849.1"	"MULTISPECIES:_nucleotidyltransferase_family_protein"
"BQ8897_RS00715"	-0.434792	0.132913	0.0008299	0.00255576	NA	"WP_000784700.1"	"MULTISPECIES:_YjdF_family_protein"
"BQ8897_RS00720"	0.540186	0.119271	4.39394e-06	1.99069e-05	NA	"WP_000776866.1"	"MULTISPECIES:_hypothetical_protein"
"BQ8897_RS00725"	0.860956	0.139586	2.94081e-10	2.02525e-09	NA	"WP_000570848.1"	"site-specific_integrase"
"BQ8897_RS00730"	0.634775	0.128679	4.83875e-07	2.43425e-06	NA	"WP_000742866.1"	"MULTISPECIES:_hypothetical_protein"
"BQ8897_RS00740"	0.446883	0.128776	0.000396174	0.00128908	NA	"WP_000095652.1"	"MULTISPECIES:_helix-turn-helix_transcriptional_regulator"
"BQ8897_RS00745"	-0.611736	0.0952849	8.43675e-11	6.14842e-10	NA	"WP_000703681.1"	"hypothetical_protein"
"BQ8897_RS00750"	1.27191	0.175444	9.5155e-14	8.95973e-13	NA	"WP_001104143.1"	"MULTISPECIES:_hypothetical_protein"
"BQ8897_RS00755"	1.31813	0.114682	3.3744e-31	7.72121e-30	NA	"WP_001008979.1"	"MULTISPECIES:_hypothetical_protein"
"BQ8897_RS00765"	0.970276	0.150449	3.97217e-11	2.98685e-10	NA	"WP_000360289.1"	"hypothetical_protein"
"BQ8897_RS00770"	1.38561	0.167508	2.64107e-17	3.02161e-16	NA	"WP_000164462.1"	"MULTISPECIES:_helix-turn-helix_transcriptional_regulator"
"BQ8897_RS00775"	1.97974	0.199369	3.53342e-24	5.92056e-23	NA	"WP_001156317.1"	"MULTISPECIES:_hypothetical_protein"
"BQ8897_RS00780"	1.92735	0.178122	3.3984e-28	6.88743e-27	NA	"WP_000032137.1"	"MULTISPECIES:_hypothetical_protein"
"BQ8897_RS00785"	1.45866	0.30506	2.98851e-07	1.56254e-06	NA	"WP_001003168.1"	"MULTISPECIES:_hypothetical_protein"
"BQ8897_RS00790"	1.91789	0.228908	6.52523e-18	7.6295e-17	NA	"WP_000728090.1"	"MULTISPECIES:_helix-turn-helix_transcriptional_regulator"
"BQ8897_RS00795"	1.52346	0.243297	6.35321e-11	4.71067e-10	NA	"WP_001191791.1"	"MULTISPECIES:_hypothetical_protein"
"BQ8897_RS00800"	0.580294	0.1598	0.000182037	0.000637129	NA	"WP_000370473.1"	"MULTISPECIES:_hypothetical_protein"
"BQ8897_RS00805"	1.60995	0.218774	2.89232e-14	2.82333e-13	NA	"WP_025196029.1"	"hypothetical_protein"
"BQ8897_RS00810"	1.55006	0.212705	5.21185e-14	5.04128e-13	NA	"WP_025196030.1"	"hypothetical_protein"
"BQ8897_RS00815"	1.73331	0.196504	1.64995e-19	2.06535e-18	NA	"WP_025196031.1"	"conserved_phage_C-terminal_domain-containing_protein"
"BQ8897_RS00820"	1.67537	0.219082	3.04972e-15	3.18128e-14	NA	"WP_000863936.1"	"MULTISPECIES:_ATP-binding_protein"
"BQ8897_RS00825"	1.78876	0.247287	6.25569e-14	5.96956e-13	NA	"WP_000431575.1"	"hypothetical_protein"
"BQ8897_RS00830"	1.60023	0.233129	1.04398e-12	8.95799e-12	NA	"WP_000229416.1"	"hypothetical_protein"
"BQ8897_RS00835"	1.47043	0.382112	1.90599e-05	7.95284e-05	NA	"WP_001288192.1"	"MULTISPECIES:_hypothetical_protein"
"BQ8897_RS00840"	1.88918	0.211062	4.4181e-20	5.83958e-19	NA	"WP_086874261.1"	"hypothetical_protein"
"BQ8897_RS00845"	1.70802	0.1463	2.53481e-32	5.92755e-31	NA	"WP_086874262.1"	"recombinase_RecT"
"BQ8897_RS00850"	1.85745	0.172044	4.67517e-28	9.38561e-27	NA	"WP_057485461.1"	"PD-(D/E)XK_nuclease-like_domain-containing_protein"
"BQ8897_RS00855"	1.91933	0.181709	5.59174e-27	1.072e-25	NA	"WP_000239531.1"	"hypothetical_protein"
"BQ8897_RS00860"	1.52386	0.165273	4.9228e-21	6.89192e-20	NA	"WP_050151484.1"	"RusA_family_crossover_junction_endodeoxyribonuclease"
"BQ8897_RS00870"	1.53708	0.172023	6.93379e-20	8.83539e-19	NA	"WP_000763908.1"	"MULTISPECIES:_DUF1599_domain-containing_protein"
"BQ8897_RS00875"	1.29048	0.252237	6.66914e-08	3.79464e-07	NA	"WP_000150115.1"	"MULTISPECIES:_hypothetical_protein"
"BQ8897_RS00880"	1.50637	0.23594	2.91965e-11	2.21104e-10	NA	"WP_000159368.1"	"MULTISPECIES:_hypothetical_protein"
"BQ8897_RS00885"	1.29301	0.206061	7.6887e-11	5.64191e-10	NA	"WP_000139628.1"	"MULTISPECIES:_hypothetical_protein"
"BQ8897_RS00890"	1.62414	0.181102	4.80833e-20	6.2391e-19	NA	"WP_001019149.1"	"MULTISPECIES:_DUF1642_domain-containing_protein"
"BQ8897_RS00895"	1.68579	0.173171	3.18763e-23	5.1002e-22	NA	"WP_001105090.1"	"MULTISPECIES:_hypothetical_protein"
"BQ8897_RS00900"	1.75333	0.196349	5.95177e-20	7.67598e-19	NA	"WP_000221698.1"	"hypothetical_protein"
"BQ8897_RS00905"	1.5704	0.170503	5.36617e-21	7.46354e-20	NA	"WP_000660738.1"	"hypothetical_protein"
"BQ8897_RS00910"	1.65559	0.155964	4.14175e-27	8.08592e-26	NA	"WP_000142566.1"	"MULTISPECIES:_ArpU_family_phage_encoded_transcriptional_regulator"
"BQ8897_RS00920"	0.576878	0.12309	1.92433e-06	9.12021e-06	NA	"WP_000964195.1"	"MULTISPECIES:_type_II_toxin-antitoxin_system_HicB_family_antitoxin"
"BQ8897_RS00925"	0.302096	0.147539	0.0366655	0.0767954	NA	"WP_001132272.1"	"MULTISPECIES:_type_II_toxin-antitoxin_system_HicA_family_toxin"
"BQ8897_RS00930"	1.20767	0.255848	5.58566e-07	2.76425e-06	NA	"WP_001247766.1"	"HNH_endonuclease"
"BQ8897_RS00935"	1.27657	0.250571	7.25346e-08	4.06194e-07	NA	"WP_000532794.1"	"phage_terminase_small_subunit_P27_family"
"BQ8897_RS00940"	1.30271	0.263742	1.51325e-07	8.21477e-07	NA	"WP_041981227.1"	"amino_acid_transporter"
"BQ8897_RS00945"	1.29098	0.218965	7.89817e-10	5.26875e-09	NA	"WP_001042281.1"	"hypothetical_protein"
"BQ8897_RS00950"	1.23995	0.351756	0.00011378	0.000413181	NA	"WP_086874263.1"	"phage_portal_protein"
"BQ8897_RS00955"	1.29822	0.276414	5.48218e-07	2.72572e-06	NA	"WP_001124818.1"	"Clp_protease_ClpP"
"BQ8897_RS00960"	1.23864	0.366308	0.000192114	0.000670194	NA	"WP_086874264.1"	"phage_major_capsid_protein"
"BQ8897_RS00965"	1.29297	0.306353	4.99612e-06	2.24298e-05	NA	"WP_000218656.1"	"phage_head-tail_connector_protein"
"BQ8897_RS00970"	1.24425	0.27079	9.84427e-07	4.79373e-06	NA	"WP_086874265.1"	"phage_head_closure_protein"
"BQ8897_RS00975"	1.2727	0.269454	5.0057e-07	2.5005e-06	NA	"WP_000160228.1"	"HK97_gp10_family_phage_protein"
"BQ8897_RS00980"	1.30314	0.296413	2.23846e-06	1.04233e-05	NA	"WP_000559944.1"	"hypothetical_protein"
"BQ8897_RS00985"	1.38186	0.282907	1.73398e-07	9.34156e-07	NA	"WP_000521116.1"	"hypothetical_protein"
"BQ8897_RS00990"	1.36176	0.268036	7.43485e-08	4.15259e-07	NA	"WP_000273027.1"	"hypothetical_protein"
"BQ8897_RS00995"	1.32401	0.375933	0.000100776	0.000370381	NA	"WP_041981230.1"	"phage_tail_tape_measure_protein"
"BQ8897_RS01000"	1.27185	0.395394	0.000255472	0.000865676	NA	"WP_000668940.1"	"phage_tail_family_protein"
"BQ8897_RS01005"	2.06043	0.427325	1.78728e-07	9.60436e-07	NA	"WP_086874330.1"	"phage_tail_protein"
"BQ8897_RS01010"	1.29552	0.370694	0.000112875	0.000410595	NA	"WP_086874266.1"	"hypothetical_protein"
"BQ8897_RS01015"	1.39107	0.279531	1.21212e-07	6.6479e-07	NA	"WP_025196065.1"	"DUF1366_domain-containing_protein"
"BQ8897_RS01020"	1.39217	0.312143	1.48144e-06	7.08426e-06	NA	"WP_025196064.1"	"hypothetical_protein"
"BQ8897_RS01025"	1.26585	0.306933	7.89167e-06	3.45545e-05	NA	"WP_025196063.1"	"hypothetical_protein"
"BQ8897_RS01030"	1.37914	0.387988	7.98548e-05	0.000299702	NA	"WP_025196062.1"	"phage_holin"
"BQ8897_RS01035"	1.53589	0.406709	2.81551e-05	0.000114674	NA	"WP_025197090.1"	"lysin"
"BQ8897_RS01040"	0.524012	0.47038	0.145623	0.24974	NA	"WP_029732022.1"	"CsbD_family_protein"
"BQ8897_RS01045"	1.30771	0.293996	1.76812e-06	8.43623e-06	NA	"WP_000965649.1"	"MULTISPECIES:_hypothetical_protein"
"BQ8897_RS01050"	-0.195704	0.168913	0.230008	0.360345	NA	"WP_000049277.1"	"MULTISPECIES:_histidine_phosphatase_family_protein"
"BQ8897_RS01055"	-0.32072	0.0926017	0.000462809	0.00148878	NA	"WP_000739666.1"	"MULTISPECIES:_D-alanyl-D-alanine_carboxypeptidase_family_protein"
"BQ8897_RS01060"	-0.307423	0.087201	0.000372886	0.00122454	NA	"WP_001231504.1"	"MULTISPECIES:_N-acetylmuramoyl-L-alanine_amidase"
"BQ8897_RS01065"	-0.0457961	0.150019	0.754253	0.839022	"hrcA"	"WP_001873813.1"	"MULTISPECIES:_heat-inducible_transcriptional_repressor_HrcA"
"BQ8897_RS01070"	-0.124356	0.128668	0.31925	0.465463	"grpE"	"WP_001869793.1"	"MULTISPECIES:_nucleotide_exchange_factor_GrpE"
"BQ8897_RS01075"	-0.225555	0.131619	0.0801629	0.150297	"dnaK"	"WP_000034648.1"	"MULTISPECIES:_molecular_chaperone_DnaK"
"BQ8897_RS01080"	-0.076085	0.149783	0.604576	0.736006	"dnaJ"	"WP_001066280.1"	"MULTISPECIES:_molecular_chaperone_DnaJ"
"BQ8897_RS01085"	0.148793	0.0966902	0.120266	0.212917	NA	"WP_000256869.1"	"MULTISPECIES:_PLP-dependent_aminotransferase_family_protein"
"BQ8897_RS01090"	-0.00162371	0.113106	0.989561	0.994344	"truA"	"WP_000199170.1"	"MULTISPECIES:_tRNA_pseudouridine(38-40)_synthase_TruA"
"BQ8897_RS01095"	0.0421653	0.0949558	0.654806	0.772151	NA	"WP_000857672.1"	"MULTISPECIES:_bifunctional_hydroxymethylpyrimidine_kinase/phosphomethylpyrimidine_kinase"
"BQ8897_RS01100"	0.144909	0.289184	0.581442	0.718068	NA	"WP_001224405.1"	"MULTISPECIES:_ECF_transporter_S_component"
"BQ8897_RS01105"	0.110252	0.0882629	0.20826	0.333405	NA	"WP_000599671.1"	"MULTISPECIES:_TIGR01440_family_protein"
"BQ8897_RS01110"	-0.26783	0.0886547	0.0022896	0.0062545	NA	"WP_000631143.1"	"MULTISPECIES:_mechanosensitive_ion_channel_family_protein"
"BQ8897_RS01115"	-0.120867	0.12564	0.3211	0.467055	NA	"WP_000107752.1"	"MULTISPECIES:_trigger_factor"
"BQ8897_RS01120"	0.0821741	0.115886	0.472579	0.619241	NA	"WP_000418430.1"	"MULTISPECIES:_DNA-directed_RNA_polymerase_subunit_delta"
"BQ8897_RS01125"	0.0437934	0.10995	0.693739	0.800723	NA	"WP_000170433.1"	"MULTISPECIES:_CTP_synthase"
"BQ8897_RS01130"	0.00216544	0.0770471	0.977669	0.990327	NA	"WP_000723857.1"	"MULTISPECIES:_alpha/beta_hydrolase"
"BQ8897_RS01140"	0.240823	0.11735	0.0341295	0.0719797	NA	"WP_000049182.1"	"MULTISPECIES:_dUTP_diphosphatase"
"BQ8897_RS01145"	-0.20452	0.0992625	0.0371223	0.0775994	"radA"	"WP_001085195.1"	"MULTISPECIES:_DNA_repair_protein_RadA"
"BQ8897_RS01150"	-0.540645	0.09164	1.76045e-09	1.14215e-08	NA	"WP_000214741.1"	"MULTISPECIES:_carbonic_anhydrase"
"BQ8897_RS01155"	-0.745266	0.110913	1.06155e-11	8.33574e-11	NA	"WP_000759712.1"	"MULTISPECIES:_FAD-containing_oxidoreductase"
"BQ8897_RS01160"	2.07955	0.233513	6.01563e-20	7.7116e-19	NA	"WP_000160598.1"	"MULTISPECIES:_IS30-like_element_ISSag9_family_transposase"
"BQ8897_RS01165"	-0.100071	0.0879646	0.273165	0.413108	NA	"WP_001284498.1"	"MULTISPECIES:_glutamate--tRNA_ligase"
"BQ8897_RS01170"	0.0832086	0.230182	0.702133	0.803733	NA	"WP_000668255.1"	"MULTISPECIES:_substrate-binding_domain-containing_protein"
"BQ8897_RS01175"	0.0642679	0.257844	0.789808	0.862346	"rbsC"	"WP_001880530.1"	"MULTISPECIES:_hypothetical_protein"
"BQ8897_RS01180"	0.21118	0.179349	0.222462	0.350707	NA	"WP_000687218.1"	"MULTISPECIES:_sugar_ABC_transporter_ATP-binding_protein"
"BQ8897_RS01185"	-0.0352262	0.271982	0.886083	0.930234	"rbsD"	"WP_000750738.1"	"MULTISPECIES:_D-ribose_pyranase"
"BQ8897_RS01190"	0.143886	0.335457	0.623273	0.751033	"rbsK"	"WP_000065861.1"	"MULTISPECIES:_ribokinase"
"BQ8897_RS01195"	-0.363241	0.353551	0.228603	0.359282	NA	"WP_000104360.1"	"MULTISPECIES:_LacI_family_DNA-binding_transcriptional_regulator"
"BQ8897_RS01205"	0.220746	0.343895	0.456233	0.602667	NA	"WP_000017576.1"	"MULTISPECIES:_ABC_transporter_permease"
"BQ8897_RS01210"	0.136987	0.48905	0.693632	0.800723	NA	"WP_001274148.1"	"MULTISPECIES:_ABC_transporter_ATP-binding_protein"
"BQ8897_RS01215"	-0.220499	0.136226	0.0980047	0.178556	NA	"WP_000590687.1"	"MULTISPECIES:_response_regulator_transcription_factor"
"BQ8897_RS01220"	-0.111641	0.106241	0.285269	0.426601	NA	"WP_001869705.1"	"MULTISPECIES:_HAMP_domain-containing_histidine_kinase"
"BQ8897_RS01225"	0.294149	0.313367	0.290537	0.432655	NA	"WP_000514053.1"	"MULTISPECIES:_argininosuccinate_synthase"
"BQ8897_RS01230"	0.287928	0.336367	0.325297	0.470586	"argH"	"WP_000164580.1"	"MULTISPECIES:_argininosuccinate_lyase"
"BQ8897_RS01235"	-0.324041	0.103858	0.00156919	0.00442284	NA	"WP_001018987.1"	"MULTISPECIES:_fructose-bisphosphate_aldolase"
"BQ8897_RS01240"	-0.671911	0.121197	1.69203e-08	1.01713e-07	NA	"WP_000197055.1"	"MULTISPECIES:_L-lactate_dehydrogenase"
"BQ8897_RS01245"	0.172068	0.0880738	0.0462993	0.0934772	NA	"WP_001140949.1"	"MULTISPECIES:_50S_ribosomal_protein_L28"
"BQ8897_RS01250"	-0.107026	0.0865463	0.212056	0.337513	NA	"WP_000216444.1"	"MULTISPECIES:_Asp23/Gls24_family_envelope_stress_response_protein"
"BQ8897_RS01255"	-0.0762312	0.0903485	0.429507	0.577745	NA	"WP_079263276.1"	"DAK2_domain-containing_protein"
"BQ8897_RS01260"	1.13818	0.0791387	1.90883e-47	7.9647e-46	NA	"WP_000052520.1"	"MULTISPECIES:_SPFH_domain-containing_protein"
"BQ8897_RS01265"	-0.325615	0.18591	0.0676477	0.129572	NA	"WP_000818733.1"	"MULTISPECIES:_putative_metal_homeostasis_protein"
"BQ8897_RS01270"	0.472618	0.119314	5.557e-05	0.000217777	NA	"WP_000768368.1"	"MULTISPECIES:_hypothetical_protein"
"BQ8897_RS01275"	0.125277	0.0938678	0.176201	0.291341	NA	"WP_000189496.1"	"MULTISPECIES:_amino_acid_ABC_transporter_ATP-binding_protein"
"BQ8897_RS01280"	0.0924946	0.0768836	0.204345	0.32918	NA	"WP_000722379.1"	"MULTISPECIES:_ABC_transporter_substrate-binding_protein/permease"
"BQ8897_RS01285"	-0.0556892	0.100985	0.581743	0.718068	NA	"WP_000710510.1"	"MULTISPECIES:_DUF2207_domain-containing_protein"
"BQ8897_RS01290"	-0.125891	0.0665838	0.0572865	0.11298	NA	"WP_000905327.1"	"MULTISPECIES:_undecaprenyl-diphosphate_phosphatase"
"BQ8897_RS01295"	-0.174522	0.0828215	0.0336183	0.0711838	"mecA"	"WP_000425371.1"	"MULTISPECIES:_adaptor_protein_MecA"
"BQ8897_RS01300"	-0.122185	0.0891794	0.164772	0.276307	NA	"WP_000612109.1"	"MULTISPECIES:_undecaprenyl/decaprenyl-phosphate_alpha-N-acetylglucosaminyl_1-phosphate_transferase"
"BQ8897_RS01305"	-0.184936	0.102643	0.0721289	0.137167	"sufC"	"WP_000114502.1"	"MULTISPECIES:_Fe-S_cluster_assembly_ATPase_SufC"
"BQ8897_RS01310"	-0.150392	0.0620271	0.0148615	0.0342265	"sufD"	"WP_000031277.1"	"MULTISPECIES:_Fe-S_cluster_assembly_protein_SufD"
"BQ8897_RS01315"	-0.235026	0.0622583	0.000147302	0.00052243	NA	"WP_000173347.1"	"MULTISPECIES:_cysteine_desulfurase"
"BQ8897_RS01320"	-0.152994	0.127912	0.239626	0.372751	NA	"WP_001218457.1"	"MULTISPECIES:_SUF_system_NifU_family_Fe-S_cluster_assembly_protein"
"BQ8897_RS01325"	-0.203755	0.0902164	0.0243058	0.0538779	"sufB"	"WP_001289834.1"	"MULTISPECIES:_Fe-S_cluster_assembly_protein_SufB"
"BQ8897_RS01330"	0.577149	0.0692626	5.27245e-17	5.90514e-16	NA	"WP_001125231.1"	"MULTISPECIES:_D-alanyl-D-alanine_carboxypeptidase"
"BQ8897_RS01335"	0.327563	0.0982025	0.00074311	0.0023018	NA	"WP_000720939.1"	"MULTISPECIES:_D-alanyl-D-alanine_carboxypeptidase"
"BQ8897_RS01340"	2.78949	0.104455	6.50361e-158	6.01725e-156	NA	"WP_001118750.1"	"MULTISPECIES:_peptide_ABC_transporter_substrate-binding_protein", OppA
"BQ8897_RS01345"	2.95519	0.111096	1.53863e-157	1.36425e-155	NA	"WP_000598967.1"	"MULTISPECIES:_ABC_transporter_permease" OppB
"BQ8897_RS01350"	3.02528	0.101052	6.07132e-198	7.17765e-196	NA	"WP_000764053.1"	"MULTISPECIES:_ABC_transporter_permease" OppC
"BQ8897_RS01355"	3.03963	0.122574	7.68634e-137	6.05797e-135	NA	"WP_000410289.1"	"MULTISPECIES:_ABC_transporter_ATP-binding_protein" OppD
"BQ8897_RS01360"	3.06347	0.101032	5.0613e-203	6.33556e-201	NA	"WP_000138503.1"	"MULTISPECIES:_ATP-binding_cassette_domain-containing_protein" OppF
"BQ8897_RS01390"	0.332245	0.104171	0.00123394	0.00362761	NA	"WP_000688169.1"	"MULTISPECIES:_4-(cytidine_5\\'-diphospho)-2-C-methyl-D-erythritol_kinase"
"BQ8897_RS01395"	0.205772	0.0763881	0.0067748	0.0171017	NA	"WP_000217076.1"	"MULTISPECIES:_MarR_family_transcriptional_regulator"
"BQ8897_RS01400"	0.303935	0.094354	0.00101179	0.00306707	NA	"WP_001269501.1"	"MULTISPECIES:_metal_ABC_transporter_ATP-binding_protein"
"BQ8897_RS01405"	0.3744	0.0813727	3.53749e-06	1.61888e-05	NA	"WP_000923268.1"	"MULTISPECIES:_metal_ABC_transporter_permease"
"BQ8897_RS01410"	0.32113	0.100121	0.00123762	0.00362761	NA	NA	NA
"BQ8897_RS01415"	-0.341541	0.0564793	1.27555e-09	8.40364e-09	NA	"WP_001019853.1"	"MULTISPECIES:_tyrosine--tRNA_ligase"
"BQ8897_RS01420"	-0.0902162	0.0855853	0.308298	0.453079	NA	"WP_000472388.1"	"MULTISPECIES:_penicillin-binding_protein"
"BQ8897_RS01425"	-0.367525	0.077976	2.04616e-06	9.61197e-06	"rpoB"	"WP_000907191.1"	"MULTISPECIES:_DNA-directed_RNA_polymerase_subunit_beta"
"BQ8897_RS01430"	-0.290046	0.0916163	0.00133568	0.00385727	"rpoC"	"WP_000228729.1"	"MULTISPECIES:_DNA-directed_RNA_polymerase_subunit_beta\\'"
"BQ8897_RS01435"	0.0316601	0.0812191	0.696005	0.80162	NA	"WP_000285373.1"	"MULTISPECIES:_DUF1033_family_protein"
"BQ8897_RS01445"	0.0206802	0.373605	0.949647	0.974842	NA	"WP_000250797.1"	"MULTISPECIES:_Flp_pilus_assembly_complex_ATPase_component_TadA"
"BQ8897_RS01450"	0.0923323	0.335113	0.75333	0.838434	NA	"WP_001030361.1"	"MULTISPECIES:_type_II_secretion_system_F_family_protein"
"BQ8897_RS01455"	0.052591	0.399453	0.873422	0.921488	NA	"WP_000226270.1"	"MULTISPECIES:_competence_protein_ComGF"
"BQ8897_RS01460"	0.132886	0.406471	0.686445	0.797216	NA	NA	NA
"BQ8897_RS01465"	-0.20629	0.0664533	0.00178782	0.00497969	NA	"WP_001008571.1"	"MULTISPECIES:_class_I_SAM-dependent_methyltransferase"
"BQ8897_RS01470"	-0.278818	0.0797426	0.000426625	0.00138182	NA	"WP_000047534.1"	"MULTISPECIES:_acetate_kinase"
"BQ8897_RS01475"	0.0696888	0.330003	0.811009	0.87873	NA	"WP_000798241.1"	"MULTISPECIES:_helix-turn-helix_transcriptional_regulator"
"BQ8897_RS01480"	0.154655	0.177885	0.368168	0.512401	NA	"WP_001869149.1"	"MULTISPECIES:_hypothetical_protein"
"BQ8897_RS01485"	0.0890591	0.243978	0.697517	0.801903	NA	"WP_000905672.1"	"MULTISPECIES:_hypothetical_protein"
"BQ8897_RS01490"	-0.271021	0.101864	0.00706021	0.017759	NA	"WP_000008107.1"	"MULTISPECIES:_CPBP_family_intramembrane_metalloprotease"
"BQ8897_RS01495"	-0.418542	0.106606	7.33668e-05	0.000278297	NA	"WP_001869147.1"	"MULTISPECIES:_pyrroline-5-carboxylate_reductase"
"BQ8897_RS01500"	-0.380528	0.110011	0.000446678	0.0014402	"pepA"	"WP_001281321.1"	"MULTISPECIES:_glutamyl_aminopeptidase"
"BQ8897_RS01505"	-0.31821	0.112169	0.00382251	0.0100672	NA	"WP_000660177.1"	"MULTISPECIES:_hypothetical_protein"
"BQ8897_RS01510"	-0.234784	0.131108	0.0675616	0.129524	NA	"WP_000791273.1"	"MULTISPECIES:_DUF4651_domain-containing_protein"
"BQ8897_RS01515"	-0.19834	0.113401	0.0709399	0.135269	NA	"WP_000602780.1"	"MULTISPECIES:_thioredoxin_family_protein"
"BQ8897_RS01520"	-0.108289	0.108333	0.30415	0.449154	NA	"WP_000578325.1"	"MULTISPECIES:_DUF4479_and_tRNA-binding_domain-containing_protein"
"BQ8897_RS01525"	-0.408276	0.115193	0.000315262	0.00105484	NA	"WP_000186176.1"	"MULTISPECIES:_class_I_SAM-dependent_methyltransferase"
"BQ8897_RS01530"	0.0894743	0.301418	0.742816	0.83371	NA	"WP_000282447.1"	"MULTISPECIES:_single-stranded_DNA-binding_protein"
"BQ8897_RS01535"	-0.413102	0.126269	0.00084994	0.00261369	NA	"WP_000416617.1"	"MULTISPECIES:_HAD_family_hydrolase"
"BQ8897_RS01540"	-0.267919	0.101386	0.00747078	0.0187474	NA	"WP_000930332.1"	"MULTISPECIES:_histidine_kinase"
"BQ8897_RS01545"	-0.264588	0.0953394	0.00500926	0.012843	NA	"WP_000697627.1"	"MULTISPECIES:_LytTR_family_transcriptional_regulator_DNA-binding_domain-containing_protein"
"BQ8897_RS01550"	0.222708	0.297037	0.407415	0.553422	NA	"WP_000683316.1"	"MULTISPECIES:_CidA/LrgA_family_protein"
"BQ8897_RS01555"	0.100835	0.394077	0.756558	0.839393	"lrgB"	"WP_000421727.1"	"MULTISPECIES:_antiholin-like_protein_LrgB"
"BQ8897_RS01565"	-1.65232	0.213712	1.4389e-15	1.53098e-14	NA	"WP_000170504.1"	"MULTISPECIES:_ABC_transporter_substrate-binding_protein"
"BQ8897_RS01570"	-1.07211	0.379928	0.00120401	0.00355851	NA	"WP_000680645.1"	"MULTISPECIES:_ABC_transporter_permease"
"BQ8897_RS01575"	-1.25209	0.374654	0.000162505	0.000573484	NA	"WP_000603397.1"	"MULTISPECIES:_ABC_transporter_permease"
"BQ8897_RS01580"	-1.37842	0.340174	8.94866e-06	3.88627e-05	NA	"WP_000140980.1"	"MULTISPECIES:_ABC_transporter_ATP-binding_protein"
"BQ8897_RS01585"	-1.06022	0.429371	0.00331128	0.008797	NA	"WP_000171304.1"	"MULTISPECIES:_ABC_transporter_ATP-binding_protein"
"BQ8897_RS01590"	0.556411	0.294809	0.0357819	0.0750186	"treP"	"WP_000434617.1"	"MULTISPECIES:_PTS_system_trehalose-specific_EIIBC_component"
"BQ8897_RS01595"	0.220119	0.125498	0.074391	0.141217	"treC"	"WP_000151022.1"	"MULTISPECIES:_alpha,alpha-phosphotrehalase"
"BQ8897_RS01600"	-0.0578237	0.177636	0.73438	0.827296	NA	"WP_000228190.1"	"MULTISPECIES:_BglG_family_transcription_antiterminator"
"BQ8897_RS01605"	0.0307414	0.348795	0.921074	0.954723	NA	"WP_000944235.1"	"MULTISPECIES:_PTS_sugar_transporter_subunit_IIB"
"BQ8897_RS01610"	-0.015177	0.259653	0.947511	0.974531	NA	"WP_000677346.1"	"MULTISPECIES:_PTS_ascorbate_transporter_subunit_IIC"
"BQ8897_RS01615"	0.0734221	0.175146	0.665522	0.780722	NA	"WP_000203492.1"	"MULTISPECIES:_transketolase"
"BQ8897_RS01620"	-0.0865113	0.12561	0.480955	0.627127	NA	"WP_001203826.1"	"MULTISPECIES:_transketolase"
"BQ8897_RS01625"	3.19776	0.611769	1.19639e-08	7.31585e-08	NA	"WP_001203077.1"	"MULTISPECIES:_ferric_reductase-like_transmembrane_domain-containing_protein"
"BQ8897_RS01630"	-0.160328	0.10532	0.10941	0.196145	"rpsO"	"WP_001018249.1"	"MULTISPECIES:_30S_ribosomal_protein_S15"
"BQ8897_RS01635"	-0.241806	0.0896015	0.00803878	0.0200076	"pnp"	"WP_000043858.1"	"MULTISPECIES:_polyribonucleotide_nucleotidyltransferase"
"BQ8897_RS01640"	-0.233849	0.0966136	0.0142703	0.0332608	NA	"WP_000204780.1"	"MULTISPECIES:_SseB_family_protein"
"BQ8897_RS01645"	-0.200737	0.126356	0.105768	0.190419	"cysE"	"WP_000539954.1"	"MULTISPECIES:_serine_O-acetyltransferase"
"BQ8897_RS01650"	-0.209309	0.131318	0.103903	0.187537	NA	"WP_000656477.1"	"MULTISPECIES:_hypothetical_protein"
"BQ8897_RS01655"	-0.207689	0.0688843	0.00243902	0.00663713	NA	"WP_000591129.1"	"MULTISPECIES:_cysteine--tRNA_ligase"
"BQ8897_RS01660"	-0.168105	0.096599	0.0786927	0.148156	NA	"WP_000568029.1"	"MULTISPECIES:_Mini-ribonuclease_3"
"BQ8897_RS01665"	-0.178552	0.0696898	0.00994679	0.0240421	"rlmB"	"WP_000178019.1"	"MULTISPECIES:_23S_rRNA_(guanosine(2251)-2\\'-O)-methyltransferase_RlmB"
"BQ8897_RS01670"	-0.184868	0.0727548	0.0105565	0.0252975	NA	"WP_000716636.1"	"MULTISPECIES:_NYN_domain-containing_protein"
"BQ8897_RS01675"	-0.0117838	0.12291	0.970654	0.986414	NA	"WP_000143135.1"	"MULTISPECIES:_DegV_family_protein"
"BQ8897_RS01690"	0.314217	0.219572	0.130105	0.228059	NA	"WP_000793595.1"	"MULTISPECIES:_helix-turn-helix_domain-containing_protein"
"BQ8897_RS01695"	0.0406281	0.111954	0.717453	0.814261	"rplM"	"WP_001867156.1"	"MULTISPECIES:_50S_ribosomal_protein_L13"
"BQ8897_RS01700"	0.0671588	0.109965	0.538313	0.679839	"rpsI"	"WP_000035940.1"	"MULTISPECIES:_30S_ribosomal_protein_S9"
"BQ8897_RS01705"	-0.00329469	0.161876	0.981894	0.991491	NA	"WP_000078283.1"	"MULTISPECIES:_WXG100_family_type_VII_secretion_target"
"BQ8897_RS01710"	-0.0374424	0.185171	0.832223	0.894841	NA	"WP_000749953.1"	"MULTISPECIES:_hypothetical_protein"
"BQ8897_RS01715"	-0.104021	0.114493	0.355759	0.500698	NA	"WP_001172779.1"	"MULTISPECIES:_hypothetical_protein"
"BQ8897_RS01720"	-0.0724144	0.0782699	0.351071	0.496764	NA	"WP_001291561.1"	"MULTISPECIES:_tyrosine-type_recombinase/integrase"
"BQ8897_RS01725"	0.329345	0.339134	0.263875	0.401664	NA	"WP_000814511.1"	"MULTISPECIES:_excisionase"
"BQ8897_RS01735"	0.27157	0.296413	0.309091	0.453931	NA	"WP_000857133.1"	"MULTISPECIES:_helix-turn-helix_domain-containing_protein"
"BQ8897_RS01740"	0.256547	0.297394	0.338099	0.483843	NA	"WP_000804885.1"	"MULTISPECIES:_sigma-70_family_RNA_polymerase_sigma_factor"
"BQ8897_RS01750"	-0.230297	0.201513	0.230127	0.360345	NA	"WP_001227347.1"	"MULTISPECIES:_helix-turn-helix_domain-containing_protein"
"BQ8897_RS01755"	0.527544	0.208701	0.0077516	0.0194064	NA	"WP_011058338.1"	"MULTISPECIES:_conjugal_transfer_protein"
"BQ8897_RS01760"	0.55785	0.14112	5.51989e-05	0.000216722	"tet(M)"	"WP_000691753.1"	"MULTISPECIES:_tetracycline_resistance_ribosomal_protection_protein_Tet(M)"
"BQ8897_RS01765"	-0.179388	0.135656	0.176095	0.291341	NA	"WP_012386611.1"	"MULTISPECIES:_tetracycline_resistance_determinant_leader_peptide"
"BQ8897_RS01770"	-0.0138698	0.393897	0.962146	0.980578	NA	"WP_001224320.1"	"MULTISPECIES:_conjugal_transfer_protein"
"BQ8897_RS01775"	0.129534	0.385921	0.686529	0.797216	NA	"WP_000769868.1"	"MULTISPECIES:_lysozyme_family_protein"
"BQ8897_RS01780"	0.0881492	0.352849	0.772824	0.852108	NA	"WP_000804748.1"	"MULTISPECIES:_membrane_protein"
"BQ8897_RS01785"	0.0403917	0.273471	0.874384	0.922046	NA	"WP_000331160.1"	"MULTISPECIES:_ATP-binding_protein"
"BQ8897_RS01790"	0.17138	0.377634	0.58803	0.723765	NA	"WP_000506270.1"	"MULTISPECIES:_conjugal_transfer_protein"
"BQ8897_RS01795"	0.125504	0.344666	0.675147	0.788969	NA	"WP_000342539.1"	"MULTISPECIES:_antirestriction_protein_ArdA"
"BQ8897_RS01800"	0.229068	0.453038	0.505499	0.649179	NA	"WP_001009056.1"	"MULTISPECIES:_hypothetical_protein"
"BQ8897_RS01805"	0.320992	0.305892	0.240477	0.373529	NA	"WP_000398284.1"	"MULTISPECIES:_replication_initiation_factor_domain-containing_protein"
"BQ8897_RS01810"	0.0496852	0.606906	0.86039	0.913628	NA	"WP_000879507.1"	"MULTISPECIES:_hypothetical_protein"
"BQ8897_RS01815"	0.392226	0.405172	0.235643	0.367362	NA	"WP_000813488.1"	"MULTISPECIES:_DNA_translocase_FtsK"
"BQ8897_RS01820"	0.267502	0.468565	0.44297	0.590996	NA	"WP_000985015.1"	"MULTISPECIES:_YdcP_family_protein"
"BQ8897_RS01825"	0.377876	0.604883	0.295837	0.44018	NA	"WP_000420682.1"	"MULTISPECIES:_YdcP_family_protein"
"BQ8897_RS01835"	0.3068	0.306063	0.262195	0.400252	NA	"WP_001873766.1"	"MULTISPECIES:_hypothetical_protein"
"BQ8897_RS01840"	0.16314	0.179328	0.346274	0.491575	NA	"WP_001873767.1"	"MULTISPECIES:_hypothetical_protein"
"BQ8897_RS01845"	0.098986	0.169159	0.547025	0.686767	NA	"WP_000256356.1"	"MULTISPECIES:_hypothetical_protein"
"BQ8897_RS01850"	0.0365599	0.194911	0.84665	0.905362	NA	"WP_000052405.1"	"MULTISPECIES:_hypothetical_protein"
"BQ8897_RS01875"	0.0676513	0.103089	0.508221	0.650952	NA	NA	NA
"BQ8897_RS01880"	0.677208	0.123008	2.09364e-08	1.24797e-07	NA	"WP_001024511.1"	"MULTISPECIES:_MFS_transporter"
"BQ8897_RS01885"	0.396828	0.093893	2.04746e-05	8.47666e-05	NA	"WP_079254677.1"	"MULTISPECIES:_ABC_transporter_permease"
"BQ8897_RS01890"	0.341591	0.0863485	6.59532e-05	0.000251972	NA	"WP_000914795.1"	"MULTISPECIES:_osmoprotectant_ABC_transporter_substrate-binding_protein"
"BQ8897_RS01895"	0.245516	0.0773469	0.00135477	0.00390644	NA	"WP_000247053.1"	"MULTISPECIES:_ABC_transporter_permease"
"BQ8897_RS01900"	0.191197	0.0739654	0.00936918	0.0229166	NA	"WP_000529594.1"	"MULTISPECIES:_ABC_transporter_ATP-binding_protein"
"BQ8897_RS01985"	-0.0534259	0.142663	0.699961	0.803403	NA	"WP_001233829.1"	"MULTISPECIES:_hypothetical_protein"
"BQ8897_RS01990"	-0.0366482	0.0805559	0.645847	0.765709	NA	"WP_000073530.1"	"MULTISPECIES:_DUF2974_domain-containing_protein"
"BQ8897_RS01995"	-0.0337479	0.0810359	0.67227	0.78664	NA	"WP_000032104.1"	"MULTISPECIES:_hypothetical_protein"
"BQ8897_RS02000"	-0.0567067	0.116124	0.618829	0.747796	NA	"WP_000228624.1"	"MULTISPECIES:_hypothetical_protein"
"BQ8897_RS02005"	-0.562676	0.120224	1.88227e-06	8.94078e-06	NA	"WP_001031781.1"	"MULTISPECIES:_GNAT_family_N-acetyltransferase"
"BQ8897_RS02010"	-0.635262	0.1071	1.78066e-09	1.15175e-08	NA	NA	NA
"BQ8897_RS02015"	-0.372081	0.0901917	3.0885e-05	0.000123981	NA	"WP_025194334.1"	"MULTISPECIES:_GNAT_family_N-acetyltransferase"
"BQ8897_RS02020"	-0.345299	0.109943	0.00141455	0.00406228	NA	"WP_000598065.1"	"MULTISPECIES:_sigma_factor_regulator_N-terminal_domain-containing_protein"
"BQ8897_RS02025"	-0.297268	0.113961	0.00806405	0.0200471	NA	"WP_000025251.1"	"MULTISPECIES:_RNA_polymerase_sigma_factor"
"BQ8897_RS02030"	-0.224943	0.282621	0.379344	0.524866	NA	"WP_001872907.1"	"MULTISPECIES:_lipoprotein"
"BQ8897_RS02035"	-0.313198	0.176243	0.065139	0.125444	NA	"WP_000794361.1"	"MULTISPECIES:_TetR/AcrR_family_transcriptional_regulator"
"BQ8897_RS02040"	-0.0638624	0.168951	0.6954	0.80162	NA	"WP_001219926.1"	"MULTISPECIES:_ABC_transporter_permease"
"BQ8897_RS02045"	-0.191561	0.223039	0.361571	0.507536	NA	"WP_000755574.1"	"MULTISPECIES:_ABC_transporter_ATP-binding_protein"
"BQ8897_RS02050"	-0.222163	0.182969	0.206105	0.331512	NA	"WP_000359383.1"	"MULTISPECIES:_hypothetical_protein"
"BQ8897_RS02055"	-0.0961501	0.236286	0.662003	0.778422	NA	"WP_000613124.1"	"MULTISPECIES:_PadR_family_transcriptional_regulator"
"BQ8897_RS02060"	-0.236012	0.0983884	0.0150929	0.0346843	NA	"WP_000687000.1"	"MULTISPECIES:_hypothetical_protein"
"BQ8897_RS02065"	-0.438896	0.171319	0.00789648	0.0197459	"nagA"	"WP_000170466.1"	"MULTISPECIES:_N-acetylglucosamine-6-phosphate_deacetylase"
"BQ8897_RS02070"	0.351356	0.31814	0.212033	0.337513	NA	"WP_000022342.1"	"MULTISPECIES:_isoprenylcysteine_carboxyl_methyltransferase_family_protein"
"BQ8897_RS02075"	-0.217517	0.0886983	0.013319	0.0313873	"glyQ"	"WP_000038755.1"	"MULTISPECIES:_glycine--tRNA_ligase_subunit_alpha"
"BQ8897_RS02080"	-0.193472	0.0891744	0.0282914	0.0612794	NA	"WP_001094117.1"	"MULTISPECIES:_NAD(P)H-dependent_oxidoreductase"
"BQ8897_RS02085"	-0.113829	0.0882941	0.192612	0.314324	NA	"WP_000159096.1"	"MULTISPECIES:_glycine--tRNA_ligase_subunit_beta"
"BQ8897_RS02090"	-0.163623	0.122939	0.175314	0.290552	NA	"WP_000371297.1"	"MULTISPECIES:_DUF896_family_protein"
"BQ8897_RS02095"	0.15152	0.227939	0.481517	0.627476	NA	"WP_000571497.1"	"MULTISPECIES:_DUF1294_domain-containing_protein"
"BQ8897_RS02100"	0.0764772	0.214821	0.709473	0.808567	"glpK"	"WP_000093530.1"	"MULTISPECIES:_glycerol_kinase_GlpK"
"BQ8897_RS02105"	0.0759745	0.158945	0.623647	0.751058	"glpO"	"WP_000396087.1"	"MULTISPECIES:_type_1_glycerol-3-phosphate_oxidase"
"BQ8897_RS02110"	0.158189	0.31366	0.57176	0.70945	NA	"WP_000350761.1"	"MULTISPECIES:_aquaporin_family_protein"
"BQ8897_RS02115"	0.0273383	0.0944362	0.773409	0.852312	NA	"WP_000137255.1"	"MULTISPECIES:_NAD(P)/FAD-dependent_oxidoreductase"
"BQ8897_RS02120"	0.0760614	0.100179	0.444254	0.591227	NA	"WP_001217289.1"	"MULTISPECIES:_helix-turn-helix_domain-containing_protein"
"BQ8897_RS02125"	-0.0764785	0.0917604	0.405308	0.552299	"tkt"	"WP_000141859.1"	"MULTISPECIES:_transketolase"
"BQ8897_RS02130"	-0.0399703	0.138535	0.768138	0.849558	NA	"WP_000711207.1"	"MULTISPECIES:_bacteriocin_immunity_protein"
"BQ8897_RS02135"	-0.119505	0.104671	0.246867	0.380677	NA	"WP_000589158.1"	"MULTISPECIES:_ABC_transporter_ATP-binding_protein"
"BQ8897_RS02140"	-0.0920079	0.0774784	0.231537	0.362021	NA	"WP_001104593.1"	"MULTISPECIES:_hypothetical_protein"
"BQ8897_RS02145"	-0.276134	0.0839212	0.000999942	0.00303681	NA	NA	NA
"BQ8897_RS02150"	-0.252662	0.117132	0.0283072	0.0612794	"proB"	"WP_000820348.1"	"MULTISPECIES:_glutamate_5-kinase"
"BQ8897_RS02155"	-0.315417	0.0920929	0.000589489	0.00184747	NA	"WP_000221011.1"	"MULTISPECIES:_glutamate-5-semialdehyde_dehydrogenase"
"BQ8897_RS02160"	-0.193868	0.0866171	0.0247984	0.0548555	"rsmH"	"WP_000180267.1"	"MULTISPECIES:_16S_rRNA_(cytosine(1402)-N(4))-methyltransferase_RsmH"
"BQ8897_RS02165"	-0.00870081	0.125261	0.942501	0.970315	"ftsL"	"WP_000180568.1"	"MULTISPECIES:_cell_division_protein_FtsL"
"BQ8897_RS02170"	-0.0231397	0.0886209	0.841102	0.900788	NA	"WP_000142549.1"	"MULTISPECIES:_penicillin-binding_protein"
"BQ8897_RS02175"	0.00186341	0.0850508	0.990921	0.9945	NA	"WP_000480024.1"	"MULTISPECIES:_phospho-N-acetylmuramoyl-pentapeptide-transferase"
"BQ8897_RS02180"	-0.214734	0.109228	0.0508455	0.101405	NA	"WP_000008544.1"	"MULTISPECIES:_DEAD/DEAH_box_helicase"
"BQ8897_RS02185"	-0.073646	0.0635354	0.245914	0.380033	NA	"WP_000473467.1"	"MULTISPECIES:_amino_acid_ABC_transporter_substrate-binding_protein"
"BQ8897_RS02190"	-0.0311439	0.0712487	0.659682	0.77687	NA	"WP_001071297.1"	"MULTISPECIES:_amino_acid_ABC_transporter_permease"
"BQ8897_RS02195"	-0.0235078	0.0996239	0.813026	0.88002	NA	"WP_000593862.1"	"MULTISPECIES:_amino_acid_ABC_transporter_ATP-binding_protein"
"BQ8897_RS02200"	0.0911312	0.119315	0.43856	0.586216	NA	"WP_000478227.1"	"MULTISPECIES:_DUF4059_family_protein"
"BQ8897_RS02205"	-0.337999	0.10278	0.000921626	0.00281784	"trxB"	"WP_000272353.1"	"MULTISPECIES:_thioredoxin-disulfide_reductase"
"BQ8897_RS02210"	-0.251465	0.0794594	0.00142379	0.00408332	NA	"WP_000276178.1"	"MULTISPECIES:_nicotinate_phosphoribosyltransferase"
"BQ8897_RS02215"	-0.258798	0.119638	0.0276248	0.0601079	"nadE"	"WP_000174855.1"	"MULTISPECIES:_ammonia-dependent_NAD(+)_synthetase"
"BQ8897_RS02220"	0.266394	0.0831339	0.000995872	0.00303178	"pepC"	"WP_001293160.1"	"MULTISPECIES:_aminopeptidase_C"
"BQ8897_RS02225"	-0.07395	0.0646271	0.251633	0.386624	NA	"WP_000628365.1"	"MULTISPECIES:_penicillin-binding_protein"
"BQ8897_RS02230"	-0.154012	0.0968056	0.127877	0.224561	"recU"	"WP_000248792.1"	"MULTISPECIES:_Holliday_junction_resolvase_RecU"
"BQ8897_RS02235"	-0.0684635	0.204252	0.7232	0.818838	NA	"WP_000843096.1"	"MULTISPECIES:_DUF1273_domain-containing_protein"
"BQ8897_RS02245"	-0.115049	0.104862	0.263486	0.401359	"gpsB"	"WP_000146544.1"	"MULTISPECIES:_cell_division_regulator_GpsB"
"BQ8897_RS02255"	0.368523	0.0900313	3.60388e-05	0.000143885	NA	"WP_000664851.1"	"MULTISPECIES:_class_I_SAM-dependent_RNA_methyltransferase"
"BQ8897_RS02260"	0.11146	0.0802171	0.16611	0.277895	NA	"WP_001287858.1"	"MULTISPECIES:_hypothetical_protein"
"BQ8897_RS02265"	-0.224976	0.0938096	0.0153653	0.0351963	NA	"WP_000159882.1"	"MULTISPECIES:_S-ribosylhomocysteine_lyase"
"BQ8897_RS02270"	0.00869403	0.103602	0.933213	0.964159	NA	"WP_000481839.1"	"MULTISPECIES:_ribonuclease_Y"
"BQ8897_RS02280"	-0.176018	0.185528	0.313851	0.459968	NA	"WP_001029971.1"	"MULTISPECIES:_ABC_transporter_ATP-binding_protein"
"BQ8897_RS02285"	-0.00909169	0.222949	0.973858	0.988255	NA	"WP_001217940.1"	"MULTISPECIES:_ABC_transporter_permease"
"BQ8897_RS02290"	-0.388025	0.167376	0.0164237	0.0373793	NA	"WP_000791335.1"	"MULTISPECIES:_sensor_histidine_kinase"
"BQ8897_RS02295"	-0.246841	0.151204	0.093327	0.171354	NA	"WP_000772044.1"	"MULTISPECIES:_response_regulator_transcription_factor"
"BQ8897_RS02300"	-0.26425	0.127426	0.0344943	0.0726052	NA	"WP_001168927.1"	"MULTISPECIES:_DUF1211_domain-containing_protein"
"BQ8897_RS02305"	-0.111945	0.144098	0.425326	0.573207	"gmk"	"WP_000003861.1"	"MULTISPECIES:_guanylate_kinase"
"BQ8897_RS02310"	-0.0509646	0.116052	0.65495	0.772151	NA	"WP_000979239.1"	"MULTISPECIES:_DNA-directed_RNA_polymerase_subunit_omega"
"BQ8897_RS02315"	0.0272614	0.0646197	0.672415	0.78664	NA	"WP_000101518.1"	"MULTISPECIES:_primosomal_protein_N\\'"
"BQ8897_RS02320"	-0.132941	0.100643	0.181175	0.298406	NA	"WP_000163893.1"	"MULTISPECIES:_methionyl-tRNA_formyltransferase"
"BQ8897_RS02325"	-0.17471	0.0484448	0.00029529	0.000991131	"rsmB"	"WP_001262601.1"	"MULTISPECIES:_16S_rRNA_(cytosine(967)-C(5))-methyltransferase_RsmB"
"BQ8897_RS02330"	-0.240517	0.0704432	0.000593711	0.00185797	NA	"WP_000406233.1"	"MULTISPECIES:_Stp1/IreP_family_PP2C-type_Ser/Thr_phosphatase"
"BQ8897_RS02335"	-0.168254	0.0708849	0.0141177	0.0330137	"pknB"	"WP_000614565.1"	"MULTISPECIES:_Stk1_family_PASTA_domain-containing_Ser/Thr_kinase"
"BQ8897_RS02340"	-0.117719	0.0874478	0.174287	0.289526	NA	"WP_000714456.1"	"MULTISPECIES:_transporter"
"BQ8897_RS02345"	-0.13094	0.121208	0.280844	0.422357	NA	"WP_000716168.1"	"MULTISPECIES:_sensor_histidine_kinase"
"BQ8897_RS02350"	-0.15742	0.0966703	0.0995952	0.180681	NA	"WP_000357891.1"	"MULTISPECIES:_response_regulator_transcription_factor"
"BQ8897_RS02355"	-0.291314	0.0744679	8.15527e-05	0.000305535	NA	"WP_000339135.1"	"MULTISPECIES:_bifunctional_Cof-type_HAD-IIB_family_hydrolase/peptidylprolyl_isomerase"
"BQ8897_RS02360"	-0.358495	0.0760027	2.03574e-06	9.58421e-06	NA	"WP_001865400.1"	"MULTISPECIES:_S1_RNA-binding_domain-containing_protein"
"BQ8897_RS02365"	-0.129999	0.0903461	0.145965	0.250092	NA	"WP_000180538.1"	"MULTISPECIES:_glycyl-radical_enzyme_activating_protein"
"BQ8897_RS02370"	0.0498639	0.0792652	0.515635	0.657049	NA	"WP_001080743.1"	"MULTISPECIES:_DeoR/GlpR_transcriptional_regulator"
"BQ8897_RS02375"	0.134185	0.0908565	0.136437	0.237204	NA	"WP_000764461.1"	"MULTISPECIES:_sugar-binding_transcriptional_regulator"
"BQ8897_RS02380"	0.528804	0.314526	0.0584512	0.11517	NA	"WP_000402898.1"	"MULTISPECIES:_PTS_lactose/cellobiose_transporter_subunit_IIA"
"BQ8897_RS02385"	0.350154	0.293323	0.185725	0.304721	NA	"WP_000590363.1"	"MULTISPECIES:_PTS_sugar_transporter_subunit_IIB"
"BQ8897_RS02390"	0.322426	0.287917	0.216656	0.343414	NA	"WP_000032671.1"	"MULTISPECIES:_PTS_sugar_transporter_subunit_IIC"
"BQ8897_RS02395"	0.229641	0.247387	0.319569	0.465463	NA	"WP_000166137.1"	"MULTISPECIES:_glycyl_radical_protein"
"BQ8897_RS02400"	0.150735	0.241355	0.505798	0.649179	NA	"WP_000394890.1"	"MULTISPECIES:_fructose-6-phosphate_aldolase"
"BQ8897_RS02405"	-0.105483	0.175101	0.531045	0.674263	NA	"WP_000862112.1"	"MULTISPECIES:_glycerol_dehydrogenase"
"BQ8897_RS02410"	-0.839439	0.13605	2.41186e-10	1.67727e-09	"cysK"	"WP_000036952.1"	"MULTISPECIES:_cysteine_synthase_A"
"BQ8897_RS02415"	-0.234758	0.0928713	0.0106259	0.0254353	NA	"WP_001108150.1"	"MULTISPECIES:_YigZ_family_protein"
"BQ8897_RS02420"	0.198348	0.312365	0.476369	0.623057	NA	"WP_000432955.1"	"MULTISPECIES:_DEAD/DEAH_box_helicase"
"BQ8897_RS02435"	-0.411666	0.188293	0.0223628	0.0498304	"raiA"	"WP_000599096.1"	"MULTISPECIES:_ribosome-associated_translation_inhibitor_RaiA"
"BQ8897_RS02465"	1.12127	0.0961056	5.43267e-32	1.2566e-30	NA	"WP_000869689.1"	"MULTISPECIES:_aspartate_kinase"
"BQ8897_RS02470"	0.310627	0.0916605	0.000627236	0.00195426	NA	"WP_000335416.1"	"MULTISPECIES:_HAD_family_phosphatase"
"BQ8897_RS02475"	-0.242786	0.153775	0.104108	0.187748	NA	"WP_000667370.1"	"MULTISPECIES:_enoyl-CoA_hydratase"
"BQ8897_RS02480"	-0.075225	0.16021	0.627797	0.75482	NA	"WP_000455488.1"	"MULTISPECIES:_MarR_family_transcriptional_regulator"
"BQ8897_RS02485"	-0.121418	0.171121	0.461407	0.607972	NA	"WP_000230693.1"	"MULTISPECIES:_ketoacyl-ACP_synthase_III"
"BQ8897_RS02490"	-0.071393	0.180965	0.683578	0.795327	NA	"WP_000257836.1"	"MULTISPECIES:_acyl_carrier_protein"
"BQ8897_RS02495"	-0.0428198	0.20372	0.822819	0.887436	"fabK"	"WP_000857467.1"	"MULTISPECIES:_enoyl"
"BQ8897_RS02500"	-0.0541681	0.202305	0.775679	0.852923	"fabD"	"WP_001044778.1"	"MULTISPECIES:_ACP_S-malonyltransferase"
"BQ8897_RS02505"	-0.0887018	0.198213	0.639596	0.763354	"fabG"	"WP_001176108.1"	"MULTISPECIES:_3-oxoacyl"
"BQ8897_RS02510"	-0.097572	0.208085	0.619582	0.748281	"fabF"	"WP_000175066.1"	"MULTISPECIES:_beta-ketoacyl-ACP_synthase_II"
"BQ8897_RS02515"	-0.0689782	0.191618	0.73938	0.830539	NA	"WP_000354298.1"	"MULTISPECIES:_acetyl-CoA_carboxylase_biotin_carboxyl_carrier_protein"
"BQ8897_RS02520"	-0.0444692	0.197901	0.836524	0.89708	"fabZ"	"WP_000565430.1"	"MULTISPECIES:_3-hydroxyacyl-ACP_dehydratase_FabZ"
"BQ8897_RS02525"	-0.0615611	0.168033	0.718066	0.814523	"accC"	"WP_000473507.1"	"MULTISPECIES:_acetyl-CoA_carboxylase_biotin_carboxylase_subunit"
"BQ8897_RS02530"	-0.0261326	0.165199	0.868164	0.918845	NA	"WP_001173383.1"	"MULTISPECIES:_acetyl-CoA_carboxylase_carboxyltransferase_subunit_beta"
"BQ8897_RS02535"	0.0175289	0.173614	0.918835	0.953796	NA	"WP_001058273.1"	"MULTISPECIES:_acetyl-CoA_carboxylase_carboxyl_transferase_subunit_alpha"
"BQ8897_RS02540"	0.321608	0.0997404	0.00113583	0.00338048	NA	"WP_000284171.1"	"MULTISPECIES:_hypothetical_protein"
"BQ8897_RS02545"	0.043204	0.0795551	0.584562	0.720711	"serS"	"WP_000886191.1"	"MULTISPECIES:_serine--tRNA_ligase"
"BQ8897_RS02550"	-0.323148	0.0773694	2.52426e-05	0.000103102	NA	"WP_000417632.1"	"MULTISPECIES:_acyltransferase_family_protein"
"BQ8897_RS02555"	-0.256871	0.134195	0.0501573	0.100315	NA	"WP_000079341.1"	"MULTISPECIES:_DUF956_family_protein"
"BQ8897_RS02560"	-0.0223213	0.173335	0.891675	0.932883	NA	"WP_000139227.1"	"MULTISPECIES:_PTS_mannose/fructose/sorbose_transporter_family_subunit_IID"
"BQ8897_RS02565"	-0.00697799	0.156549	0.902569	0.941503	NA	"WP_000763690.1"	"MULTISPECIES:_PTS_mannose/fructose/sorbose_transporter_subunit_IIC"
"BQ8897_RS02570"	-0.00936473	0.159273	0.961185	0.980578	"manX"	"WP_000511103.1"	"MULTISPECIES:_PTS_mannose_transporter_subunit_IIAB"
"BQ8897_RS02580"	-0.309982	0.0894182	0.000463845	0.00148878	NA	"WP_000162321.1"	"MULTISPECIES:_Cof-type_HAD-IIB_family_hydrolase"
"BQ8897_RS02585"	-0.274292	0.0856579	0.0012344	0.00362761	NA	"WP_000734042.1"	"MULTISPECIES:_hypothetical_protein"
"BQ8897_RS02590"	0.156432	0.149533	0.284152	0.425828	NA	"WP_000865226.1"	"MULTISPECIES:_DUF1361_domain-containing_protein"
"BQ8897_RS02595"	0.238828	0.10584	0.0223551	0.0498304	NA	"WP_000410400.1"	"MULTISPECIES:_NCS2_family_permease"
"BQ8897_RS02600"	0.212967	0.156464	0.162225	0.273113	"tsaE"	"WP_000964341.1"	"MULTISPECIES:_tRNA_(adenosine(37)-N6)-threonylcarbamoyltransferase_complex_ATPase_subunit_type_1_TsaE"
"BQ8897_RS02605"	0.200656	0.121604	0.0935984	0.171705	NA	"WP_001867270.1"	"MULTISPECIES:_GNAT_family_N-acetyltransferase"
"BQ8897_RS02610"	-0.00539664	0.0757471	0.94208	0.970315	NA	"WP_000708161.1"	"MULTISPECIES:_LCP_family_protein"
"BQ8897_RS02615"	-0.159802	0.0968821	0.0952878	0.173904	NA	"WP_000690175.1"	"MULTISPECIES:_hypothetical_protein"
"BQ8897_RS02620"	-0.230832	0.0973713	0.0165065	0.0375275	NA	"WP_000368099.1"	"MULTISPECIES:_HIT_family_protein"
"BQ8897_RS02625"	1.18586	0.164224	1.33892e-13	1.23343e-12	NA	"WP_000773459.1"	"MULTISPECIES:_hypothetical_protein"
"BQ8897_RS02630"	-0.0236384	0.324158	0.931882	0.963579	NA	NA	NA
"BQ8897_RS02635"	-0.126689	0.0963356	0.183372	0.301325	NA	"WP_000912314.1"	"MULTISPECIES:_ABC_transporter_ATP-binding_protein"
"BQ8897_RS02640"	-0.146033	0.0763209	0.0538853	0.106767	NA	"WP_000732710.1"	"MULTISPECIES:_ABC_transporter_permease"
"BQ8897_RS02645"	-0.0320507	0.108246	0.764155	0.846498	NA	"WP_000155920.1"	"MULTISPECIES:_phosphotransferase_family_protein"
"BQ8897_RS02650"	0.0593897	0.0979184	0.540804	0.682175	"trmB"	"WP_001266024.1"	"MULTISPECIES:_tRNA_(guanosine(46)-N7)-methyltransferase_TrmB"
"BQ8897_RS02660"	0.160029	0.111576	0.14557	0.24974	"rimP"	"WP_041971671.1"	"MULTISPECIES:_ribosome_maturation_factor_RimP"
"BQ8897_RS02665"	0.149037	0.121577	0.200065	0.32351	"nusA"	"WP_000032295.1"	"MULTISPECIES:_transcription_termination/antitermination_protein_NusA"
"BQ8897_RS02670"	0.169039	0.152334	0.255884	0.391678	NA	"WP_001140526.1"	"MULTISPECIES:_YlxR_family_protein"
"BQ8897_RS02675"	0.0845768	0.149556	0.563434	0.703939	NA	"WP_001065560.1"	"MULTISPECIES:_YlxQ-related_RNA-binding_protein"
"BQ8897_RS02680"	0.0597105	0.118304	0.56473	0.704423	"infB"	"WP_000039160.1"	"MULTISPECIES:_translation_initiation_factor_IF-2"
"BQ8897_RS02685"	0.15427	0.117122	0.18155	0.298793	"rbfA"	"WP_000715537.1"	"MULTISPECIES:_30S_ribosome-binding_factor_RbfA"
"BQ8897_RS02690"	0.166585	0.252809	0.478987	0.625328	NA	"WP_000804611.1"	"MULTISPECIES:_alpha/beta_hydrolase"
"BQ8897_RS02695"	0.266298	0.30115	0.326272	0.471355	NA	"WP_086874267.1"	"CopY/TcrY_family_copper_transport_repressor"
"BQ8897_RS02700"	-0.137354	0.110808	0.208329	0.333405	NA	"WP_000013409.1"	"MULTISPECIES:_copper-translocating_P-type_ATPase"
"BQ8897_RS02705"	-0.00784403	0.440879	0.978851	0.990327	NA	"WP_000683377.1"	"MULTISPECIES:_heavy-metal-associated_domain-containing_protein"
"BQ8897_RS02710"	-0.459333	0.111957	3.09371e-05	0.000123981	NA	"WP_000020724.1"	"MULTISPECIES:_trimeric_intracellular_cation_channel_family_protein"
"BQ8897_RS02715"	-0.452358	0.14059	0.000968087	0.00295565	NA	"WP_000593333.1"	"MULTISPECIES:_Cof-type_HAD-IIB_family_hydrolase"
"BQ8897_RS02720"	0.00319026	0.0647474	0.961508	0.980578	"polA"	"WP_000182600.1"	"MULTISPECIES:_DNA_polymerase_I"
"BQ8897_RS02725"	0.0133332	0.0888495	0.881152	0.927345	NA	"WP_000262482.1"	"MULTISPECIES:_CoA-binding_protein"
"BQ8897_RS02730"	-0.072421	0.136729	0.588628	0.723922	"perR"	"WP_000377090.1"	"MULTISPECIES:_peroxide-responsive_transcriptional_repressor_PerR"
"BQ8897_RS02735"	0.249825	0.274107	0.322775	0.467892	NA	"WP_000703861.1"	"MULTISPECIES:_YSIRK_signal_domain/LPXTG_anchor_domain_surface_protein"
"BQ8897_RS02740"	-0.303907	0.108471	0.00460609	0.0119098	NA	"WP_000192298.1"	"MULTISPECIES:_response_regulator_transcription_factor"
"BQ8897_RS02745"	-0.126604	0.0781442	0.102514	0.185186	NA	"WP_000770243.1"	"MULTISPECIES:_HAMP_domain-containing_histidine_kinase"
"BQ8897_RS02750"	-0.17967	0.0715604	0.0115237	0.0273994	NA	"WP_000185053.1"	"MULTISPECIES:_DUF975_family_protein"
"BQ8897_RS02755"	-0.122032	0.08848	0.163714	0.275184	"tgt"	"WP_000129511.1"	"MULTISPECIES:_tRNA_guanosine(34)_transglycosylase_Tgt"
"BQ8897_RS02760"	0.214262	0.130624	0.0948343	0.173523	NA	"WP_001158751.1"	"MULTISPECIES:_hypothetical_protein"
"BQ8897_RS02765"	0.357108	0.192513	0.052774	0.104956	NA	"WP_000469148.1"	"MULTISPECIES:_biotin_transporter_BioY"
"BQ8897_RS02770"	-0.368969	0.122564	0.00215882	0.0059277	NA	"WP_000779461.1"	"MULTISPECIES:_MBL_fold_metallo-hydrolase"
"BQ8897_RS02775"	-0.247231	0.101779	0.0138562	0.0325452	NA	"WP_001169006.1"	"MULTISPECIES:_nucleoside_deaminase"
"BQ8897_RS02785"	-0.0800722	0.0779331	0.323658	0.468534	NA	"WP_000148892.1"	"MULTISPECIES:_glucose-6-phosphate_isomerase"
"BQ8897_RS02790"	-0.51021	0.0774626	3.31218e-11	2.4994e-10	NA	"WP_000412418.1"	"MULTISPECIES:_5-formyltetrahydrofolate_cyclo-ligase"
"BQ8897_RS02795"	-0.0774497	0.287292	0.76162	0.844129	NA	"WP_000061937.1"	"MULTISPECIES:_rhomboid_family_intramembrane_serine_protease"
"BQ8897_RS02800"	0.187849	0.132276	0.149571	0.254847	NA	"WP_001080260.1"	"MULTISPECIES:_BMP_family_protein"
"BQ8897_RS02805"	-0.0967852	0.0751372	0.194459	0.316609	"galU"	"WP_000868271.1"	"MULTISPECIES:_UTP--glucose-1-phosphate_uridylyltransferase_GalU"
"BQ8897_RS02810"	-0.144947	0.0875333	0.106002	0.190677	NA	"WP_000166107.1"	"MULTISPECIES:_NAD(P)H-dependent_glycerol-3-phosphate_dehydrogenase"
"BQ8897_RS02815"	-0.0735894	0.14174	0.593461	0.726751	"rnpA"	"WP_000754613.1"	"MULTISPECIES:_ribonuclease_P_protein_component"
"BQ8897_RS02820"	-0.0613198	0.0788433	0.431143	0.579213	NA	"WP_000727922.1"	"MULTISPECIES:_membrane_protein_insertase_YidC"
"BQ8897_RS02825"	-0.0809843	0.115014	0.469887	0.616094	NA	"WP_000242576.1"	"MULTISPECIES:_protein_jag"
"BQ8897_RS02885"	0.4711	0.137958	0.000473733	0.00151594	NA	"WP_001239184.1"	"MULTISPECIES:_DUF402_domain-containing_protein"
"BQ8897_RS02890"	0.128838	0.122374	0.283608	0.425612	"recX"	"WP_000704971.1"	"MULTISPECIES:_recombination_regulator_RecX"
"BQ8897_RS02895"	0.208302	0.0858649	0.014613	0.0338005	"rlmD"	"WP_001103613.1"	"MULTISPECIES:_23S_rRNA_(uracil(1939)-C(5))-methyltransferase_RlmD"
"BQ8897_RS02900"	0.218435	0.16187	0.164663	0.276307	NA	"WP_001869046.1"	"MULTISPECIES:_hypothetical_protein"
"BQ8897_RS02905"	0.13704	0.110738	0.210066	0.335601	NA	"WP_001873962.1"	"MULTISPECIES:_GNAT_family_N-acetyltransferase"
"BQ8897_RS02910"	-0.0405973	0.149691	0.776769	0.852923	NA	NA	NA
"BQ8897_RS02915"	0.0136962	0.134555	0.917883	0.953272	NA	"WP_000848920.1"	"MULTISPECIES:_glycosyltransferase_family_2_protein"
"BQ8897_RS02920"	-0.623537	0.176768	0.000247761	0.000843577	"nrdF"	"WP_001192437.1"	"MULTISPECIES:_class_1b_ribonucleoside-diphosphate_reductase_subunit_beta"
"BQ8897_RS02925"	-0.232108	0.232067	0.285668	0.426897	"nrdI"	"WP_000378631.1"	"MULTISPECIES:_class_Ib_ribonucleoside-diphosphate_reductase_assembly_flavoprotein_NrdI"
"BQ8897_RS02930"	-0.562371	0.114098	5.49857e-07	2.7275e-06	"nrdE"	"WP_000194382.1"	"MULTISPECIES:_class_1b_ribonucleoside-diphosphate_reductase_subunit_alpha"
"BQ8897_RS02935"	-0.598321	0.102988	3.8488e-09	2.46694e-08	NA	"WP_000162172.1"	"MULTISPECIES:_leucine-rich_repeat_domain-containing_protein"
"BQ8897_RS02940"	-0.319376	0.133284	0.0144837	0.033643	NA	"WP_000632623.1"	"MULTISPECIES:_pyridoxamine_5\\'-phosphate_oxidase_family_protein"
"BQ8897_RS02945"	0.0442062	0.294468	0.865879	0.917625	NA	"WP_105253180.1"	"MULTISPECIES:_IS3_family_transposase"
"BQ8897_RS02950"	0.534345	0.15932	0.000542358	0.00171747	NA	"WP_000948273.1"	"MULTISPECIES:_AraC_family_transcriptional_regulator"
"BQ8897_RS02955"	0.139796	0.184647	0.432216	0.579899	NA	"WP_000955820.1"	"MULTISPECIES:_DUF2316_family_protein"
"BQ8897_RS02960"	-0.116113	0.151495	0.430681	0.578957	NA	NA	NA
"BQ8897_RS02965"	-0.0586783	0.219404	0.776044	0.852923	NA	"WP_001158473.1"	"MULTISPECIES:_cupin_domain-containing_protein"
"BQ8897_RS02970"	0.492004	0.156735	0.00122043	0.00359706	NA	"WP_001873959.1"	"MULTISPECIES:_MerR_family_transcriptional_regulator"
"BQ8897_RS02975"	0.396384	0.109482	0.000240648	0.000821988	NA	NA	NA
"BQ8897_RS02980"	-0.301366	0.130879	0.0189854	0.042875	NA	"WP_000132683.1"	"MULTISPECIES:_aldo/keto_reductase"
"BQ8897_RS02985"	-0.955667	0.191574	1.88594e-07	1.00836e-06	NA	"WP_000203282.1"	"MULTISPECIES:_cation_transporter"
"BQ8897_RS02990"	-0.244014	0.110461	0.0249775	0.0551619	NA	"WP_000237802.1"	"MULTISPECIES:_TetR/AcrR_family_transcriptional_regulator"
"BQ8897_RS02995"	-0.345586	0.100327	0.000484366	0.00154765	NA	"WP_000564876.1"	"MULTISPECIES:_YSIRK-targeted_surface_antigen_transcriptional_regulator"
"BQ8897_RS03000"	-0.57571	0.214258	0.00441405	0.0114971	NA	"WP_086874268.1"	"alpha-like_surface_protein"
"BQ8897_RS03005"	0.6164	0.254903	0.00902999	0.0222405	NA	NA	NA
"BQ8897_RS03010"	0.0249632	0.262906	0.919594	0.95394	NA	"WP_000108709.1"	"MULTISPECIES:_type_II_toxin-antitoxin_system_RelB/DinJ_family_antitoxin"
"BQ8897_RS03015"	-0.119395	0.241208	0.595127	0.728252	NA	"WP_001279890.1"	"MULTISPECIES:_hypothetical_protein"
"BQ8897_RS03020"	0.263953	0.194261	0.15593	0.264186	NA	"WP_000727985.1"	"MULTISPECIES:_lipoprotein"
"BQ8897_RS03030"	0.0927667	0.149232	0.522183	0.664597	NA	"WP_071659957.1"	"MULTISPECIES:_tyrosine-type_recombinase/integrase"
"BQ8897_RS03040"	0.597252	0.105791	1.24287e-08	7.57831e-08	NA	NA	NA
"BQ8897_RS03045"	-0.250539	0.104561	0.0152033	0.0349003	NA	"WP_000119699.1"	"MULTISPECIES:_DUF1912_family_protein"
"BQ8897_RS03050"	-0.0667682	0.108141	0.530925	0.674263	NA	"WP_001119099.1"	"MULTISPECIES:_hypothetical_protein"
"BQ8897_RS03055"	-0.233541	0.0915752	0.00999455	0.0241138	NA	"WP_001166201.1"	"MULTISPECIES:_GNAT_family_N-acetyltransferase"
"BQ8897_RS03065"	-0.132264	0.0916447	0.147215	0.252031	NA	"WP_000032187.1"	"MULTISPECIES:_valine--tRNA_ligase"
"BQ8897_RS03070"	-0.438957	0.090308	9.35939e-07	4.57857e-06	NA	"WP_000934864.1"	"MULTISPECIES:_hypothetical_protein"
"BQ8897_RS03080"	0.333722	0.103852	0.00114161	0.00338819	NA	"WP_001872950.1"	"MULTISPECIES:_CRISPR-associated_endonuclease_Cas3\\'\\'"
"BQ8897_RS03085"	-0.456403	0.0672013	8.4947e-12	6.71997e-11	NA	"WP_000921948.1"	"MULTISPECIES:_Gfo/Idh/MocA_family_oxidoreductase"
"BQ8897_RS03090"	-0.607541	0.153413	4.5705e-05	0.000180446	NA	"WP_000492953.1"	"MULTISPECIES:_magnesium_transporter_CorA_family_protein"
"BQ8897_RS03095"	-0.165131	0.145104	0.243088	0.376485	NA	"WP_000021310.1"	"MULTISPECIES:_MmcQ/YjbR_family_DNA-binding_protein"
"BQ8897_RS03100"	0.744924	0.103789	3.61065e-13	3.26956e-12	NA	"WP_000748010.1"	"MULTISPECIES:_aspartate--ammonia_ligase"
"BQ8897_RS03105"	-0.357992	0.160601	0.0214975	0.0480533	NA	"WP_000592264.1"	"MULTISPECIES:_bacteriocin_transport_accessory_protein"
"BQ8897_RS03110"	-0.179012	0.117253	0.119547	0.21182	"rsmD"	"WP_001873924.1"	"MULTISPECIES:_16S_rRNA_(guanine(966)-N(2))-methyltransferase_RsmD"
"BQ8897_RS03115"	-0.30159	0.150914	0.0399382	0.082513	NA	"WP_000384889.1"	"MULTISPECIES:_hypothetical_protein"
"BQ8897_RS03120"	-0.116729	0.164076	0.462117	0.60853	"coaD"	"WP_000161888.1"	"MULTISPECIES:_pantetheine-phosphate_adenylyltransferase"
"BQ8897_RS03125"	-0.157982	0.0645826	0.0139327	0.0326528	NA	"WP_000790649.1"	"MULTISPECIES:_PDZ_domain-containing_protein"
"BQ8897_RS03130"	-0.180543	0.134051	0.170154	0.283324	NA	"WP_000137524.1"	"MULTISPECIES:_bifunctional_metallophosphatase/5\\'-nucleotidase"
"BQ8897_RS03135"	-0.0759644	0.0848445	0.365911	0.511309	NA	"WP_086874269.1"	"DUF1027_domain-containing_protein"
"BQ8897_RS03140"	0.00847689	0.0612216	0.891043	0.932883	"rlmN"	"WP_001124996.1"	"MULTISPECIES:_23S_rRNA_(adenine(2503)-C(2))-methyltransferase_RlmN"
"BQ8897_RS03145"	0.082406	0.0689032	0.229628	0.360313	NA	"WP_000919737.1"	"MULTISPECIES:_VanZ_family_protein"
"BQ8897_RS03150"	0.988017	0.0888627	3.99549e-29	8.33568e-28	NA	"WP_000022469.1"	"MULTISPECIES:_ATP-binding_cassette_domain-containing_protein"
"BQ8897_RS03155"	0.968402	0.0738849	1.10278e-39	3.45107e-38	NA	"WP_000841526.1"	"MULTISPECIES:_ABC_transporter_ATP-binding_protein"
"BQ8897_RS03160"	0.563449	0.102593	2.67749e-08	1.5871e-07	NA	"WP_000925630.1"	"MULTISPECIES:_aminodeoxychorismate/anthranilate_synthase_component_II"
"BQ8897_RS03165"	0.391094	0.370077	0.210924	0.336466	NA	NA	NA
"BQ8897_RS03170"	0.469674	0.232181	0.0309895	0.0663436	"bioB"	"WP_000009965.1"	"MULTISPECIES:_biotin_synthase_BioB"
"BQ8897_RS03175"	0.300615	0.394889	0.354734	0.500519	NA	"WP_000732603.1"	"MULTISPECIES:_hypothetical_protein"
"BQ8897_RS03180"	0.361658	0.265647	0.138753	0.240837	NA	"WP_000796102.1"	"MULTISPECIES:_thiolase_family_protein"
"BQ8897_RS03185"	0.156103	0.271661	0.532418	0.675088	NA	"WP_000894041.1"	"MULTISPECIES:_AMP-binding_protein"
"BQ8897_RS03190"	-0.323507	0.0730213	7.85265e-06	3.44545e-05	"nth"	"WP_000949175.1"	"MULTISPECIES:_endonuclease_III"
"BQ8897_RS03195"	0.0822677	0.276018	0.746081	0.834082	NA	"WP_000606045.1"	"MULTISPECIES:_prepilin_peptidase"
"BQ8897_RS03200"	-0.0960514	0.146772	0.501671	0.646611	NA	"WP_000865866.1"	"MULTISPECIES:_YqgQ_family_protein"
"BQ8897_RS03205"	-0.0469793	0.123438	0.697628	0.801903	NA	"WP_000038547.1"	"MULTISPECIES:_ROK_family_glucokinase"
"BQ8897_RS03210"	-0.0084247	0.120601	0.942347	0.970315	NA	"WP_000367664.1"	"MULTISPECIES:_rhodanese-like_domain-containing_protein"
"BQ8897_RS03215"	-0.128986	0.0668849	0.0525908	0.10469	"typA"	"WP_000183434.1"	"MULTISPECIES:_translational_GTPase_TypA"
"BQ8897_RS03220"	-0.0728637	0.122883	0.549908	0.689979	NA	"WP_000499533.1"	"MULTISPECIES:_DUF3165_family_protein"
"BQ8897_RS03225"	-0.210139	0.0668363	0.00156912	0.00442284	NA	"WP_000849678.1"	"MULTISPECIES:_UDP-N-acetylmuramoyl-L-alanine--D-glutamate_ligase"
"BQ8897_RS03230"	-0.182058	0.0644832	0.00454598	0.0117687	NA	"WP_000516700.1"	"MULTISPECIES:_UDP-N-acetylglucosamine--N-acetylmuramyl-(pentapeptide)_pyrophosphoryl-undecaprenol_N-acetylglucosamine_transferase"
"BQ8897_RS03235"	-0.217855	0.0589245	0.000208241	0.000722898	NA	"WP_001124855.1"	"MULTISPECIES:_FtsQ-type_POTRA_domain-containing_protein"
"BQ8897_RS03240"	-0.143683	0.0814906	0.0799832	0.150224	"ftsA"	"WP_000113466.1"	"MULTISPECIES:_cell_division_protein_FtsA"
"BQ8897_RS03245"	-0.189922	0.0755876	0.0146893	0.0339032	"ftsZ"	"WP_000232007.1"	"MULTISPECIES:_cell_division_protein_FtsZ"
"BQ8897_RS03250"	-0.164581	0.0805708	0.0398033	0.0823943	NA	"WP_000981488.1"	"MULTISPECIES:_YggS_family_pyridoxal_phosphate-dependent_enzyme"
"BQ8897_RS03255"	-0.135433	0.0961483	0.159998	0.269578	NA	"WP_001185362.1"	"MULTISPECIES:_cell_division_protein_SepF"
"BQ8897_RS03260"	-0.0723962	0.0774557	0.343414	0.488493	NA	"WP_000604718.1"	"MULTISPECIES:_YggT_family_protein"
"BQ8897_RS03265"	-0.157752	0.0783729	0.0412685	0.0845229	NA	"WP_000171115.1"	"MULTISPECIES:_RNA-binding_protein"
"BQ8897_RS03270"	-0.303953	0.0605864	4.47564e-07	2.27307e-06	NA	"WP_001131467.1"	"MULTISPECIES:_DivIVA_domain-containing_protein"
"BQ8897_RS03275"	-0.139549	0.0622718	0.0241221	0.0535263	NA	"WP_000768156.1"	"MULTISPECIES:_isoleucine--tRNA_ligase"
"BQ8897_RS03280"	-0.692435	0.205232	0.000463399	0.00148878	NA	"WP_001237037.1"	"MULTISPECIES:_DUF1827_family_protein"
"BQ8897_RS03285"	0.745776	0.108655	3.46016e-12	2.83201e-11	NA	"WP_000184290.1"	"MULTISPECIES:_NUDIX_hydrolase"
"BQ8897_RS03290"	-0.278897	0.0872164	0.00146684	0.00417304	NA	"WP_000882544.1"	"MULTISPECIES:_ATP-dependent_Clp_protease_ATP-binding_subunit"
"BQ8897_RS03295"	-0.180032	0.104851	0.0787426	0.148156	NA	"WP_000443582.1"	"MULTISPECIES:_DUF1797_family_protein"
"BQ8897_RS03300"	-0.135728	0.111729	0.217532	0.34417	NA	"WP_001011647.1"	"MULTISPECIES:_amino_acid_ABC_transporter_permease"
"BQ8897_RS03305"	-0.130937	0.110616	0.229767	0.360313	NA	"WP_000230129.1"	"MULTISPECIES:_amino_acid_ABC_transporter_ATP-binding_protein"
"BQ8897_RS03310"	-0.249236	0.213067	0.223306	0.351736	NA	"WP_001106849.1"	"MULTISPECIES:_phospho-sugar_mutase"
"BQ8897_RS03315"	-0.33018	0.102282	0.00107099	0.00320994	NA	"WP_000137498.1"	"MULTISPECIES:_bifunctional_methylenetetrahydrofolate_dehydrogenase/methenyltetrahydrofolate_cyclohydrolase"
"BQ8897_RS03320"	-0.420723	0.0760074	2.57642e-08	1.53146e-07	NA	"WP_000634982.1"	"MULTISPECIES:_NAD(P)H-hydrate_dehydratase"
"BQ8897_RS03325"	-0.0817037	0.0668653	0.219034	0.346289	NA	"WP_001286946.1"	"MULTISPECIES:_exodeoxyribonuclease_VII_large_subunit"
"BQ8897_RS03330"	-0.1704	0.100951	0.0875639	0.16161	NA	"WP_001280898.1"	"MULTISPECIES:_exodeoxyribonuclease_VII_small_subunit"
"BQ8897_RS03335"	-0.0603893	0.106142	0.563681	0.703939	NA	"WP_000256277.1"	"MULTISPECIES:_polyprenyl_synthetase_family_protein"
"BQ8897_RS03340"	-0.0865796	0.109652	0.424204	0.572873	NA	"WP_001041038.1"	"MULTISPECIES:_TlyA_family_RNA_methyltransferase"
"BQ8897_RS03345"	-0.0548618	0.0707385	0.434679	0.582491	NA	"WP_000747940.1"	"MULTISPECIES:_ArgR_family_transcriptional_regulator"
"BQ8897_RS03350"	-0.0562962	0.0829349	0.493222	0.638817	"recN"	"WP_000923611.1"	"MULTISPECIES:_DNA_repair_protein_RecN"
"BQ8897_RS03355"	-0.0815748	0.0830195	0.32184	0.467811	NA	"WP_000034835.1"	"MULTISPECIES:_DegV_family_protein"
"BQ8897_RS03360"	-0.0516414	0.0880812	0.553314	0.693026	NA	"WP_001035227.1"	"MULTISPECIES:_SGNH/GDSL_hydrolase_family_protein"
"BQ8897_RS03365"	-0.105197	0.0998097	0.286022	0.427127	NA	"WP_000806954.1"	"MULTISPECIES:_YpmS_family_protein"
"BQ8897_RS03370"	-0.198618	0.0778264	0.0100593	0.0242425	NA	"WP_001284634.1"	"MULTISPECIES:_HU_family_DNA-binding_protein"
"BQ8897_RS03375"	0.950856	0.0990049	2.73867e-22	4.16277e-21	NA	"WP_000269472.1"	"MULTISPECIES:_site-specific_integrase"
"BQ8897_RS03380"	0.470866	0.144217	0.000783107	0.00242217	NA	"WP_000353930.1"	"hypothetical_protein"
"BQ8897_RS03385"	0.240351	0.0881075	0.00593422	0.0150692	NA	"WP_000151182.1"	"MULTISPECIES:_ImmA/IrrE_family_metallo-endopeptidase"
"BQ8897_RS03390"	0.186779	0.0935267	0.043884	0.0891931	NA	"WP_000484457.1"	"MULTISPECIES:_helix-turn-helix_transcriptional_regulator"
"BQ8897_RS03395"	1.17773	0.232689	1.04207e-07	5.75979e-07	NA	"WP_000739596.1"	"MULTISPECIES:_hypothetical_protein"
"BQ8897_RS03400"	0.572514	0.145771	5.61418e-05	0.000219614	NA	"WP_000092750.1"	"MULTISPECIES:_hypothetical_protein"
"BQ8897_RS03405"	1.37207	0.200355	1.48789e-12	1.25644e-11	NA	"WP_001112862.1"	"MULTISPECIES:_hypothetical_protein"
"BQ8897_RS03410"	0.519133	0.165804	0.00121386	0.00358267	NA	"WP_001123482.1"	"MULTISPECIES:_hypothetical_protein"
"BQ8897_RS03415"	0.908978	0.204589	3.3507e-06	1.5367e-05	NA	"WP_000910901.1"	"MULTISPECIES:_hypothetical_protein"
"BQ8897_RS03420"	1.65925	0.247979	3.25025e-12	2.67048e-11	NA	"WP_000573547.1"	"MULTISPECIES:_hypothetical_protein"
"BQ8897_RS03425"	1.59219	0.199477	2.33992e-16	2.57998e-15	NA	"WP_000156426.1"	"MULTISPECIES:_AAA_family_ATPase"
"BQ8897_RS03430"	1.26979	0.20867	2.56005e-10	1.77452e-09	NA	"WP_001167564.1"	"MULTISPECIES:_ATP-binding_protein"
"BQ8897_RS03435"	1.58523	0.186796	3.17131e-18	3.74919e-17	NA	"WP_000141564.1"	"MULTISPECIES:_hypothetical_protein"
"BQ8897_RS03440"	1.42293	0.156545	1.9259e-20	2.61039e-19	NA	"WP_001870729.1"	"MULTISPECIES:_hypothetical_protein"
"BQ8897_RS03445"	1.05595	0.172282	2.72844e-10	1.88511e-09	NA	"WP_032456395.1"	"MULTISPECIES:_DEAD/DEAH_box_helicase_family_protein"
"BQ8897_RS03450"	1.45279	0.335594	2.51979e-06	1.16567e-05	NA	"WP_000427885.1"	"MULTISPECIES:_hypothetical_protein"
"BQ8897_RS03455"	-0.781539	0.116469	1.46326e-11	1.14059e-10	NA	"WP_001114109.1"	"MULTISPECIES:_hypothetical_protein"
"BQ8897_RS03460"	1.72873	0.191411	2.26376e-20	3.02973e-19	NA	"WP_000829573.1"	"MULTISPECIES:_AAA_family_ATPase"
"BQ8897_RS03465"	1.56548	0.317852	1.28752e-07	7.00727e-07	NA	"WP_000666342.1"	"MULTISPECIES:_hypothetical_protein"
"BQ8897_RS03470"	1.7041	0.240925	2.15944e-13	1.97222e-12	NA	"WP_000151204.1"	"MULTISPECIES:_RusA_family_crossover_junction_endodeoxyribonuclease"
"BQ8897_RS03475"	0.424309	0.445392	0.222488	0.350707	NA	"WP_000687319.1"	"MULTISPECIES:_hypothetical_protein"
"BQ8897_RS03480"	1.72407	0.210669	3.88804e-17	4.40093e-16	NA	"WP_000145465.1"	"MULTISPECIES:_DUF3310_domain-containing_protein"
"BQ8897_RS03485"	1.87427	0.201341	1.63739e-21	2.4197e-20	NA	"WP_001005355.1"	"MULTISPECIES:_hypothetical_protein"
"BQ8897_RS03490"	1.70229	0.243635	3.97911e-13	3.5728e-12	NA	"WP_000052302.1"	"MULTISPECIES:_hypothetical_protein"
"BQ8897_RS03495"	0.558731	0.371723	0.0765203	0.144485	NA	"WP_000041038.1"	"MULTISPECIES:_transcriptional_regulator"
"BQ8897_RS03500"	0.907444	0.268526	0.000263421	0.000888369	NA	"WP_000041103.1"	"MULTISPECIES:_terminase_small_subunit"
"BQ8897_RS03505"	0.806967	0.210854	5.74195e-05	0.0002242	NA	"WP_000208745.1"	"MULTISPECIES:_PBSX_family_phage_terminase_large_subunit"
"BQ8897_RS03510"	0.922601	0.164477	7.7221e-09	4.81895e-08	NA	"WP_000462948.1"	"MULTISPECIES:_phage_portal_protein"
"BQ8897_RS03515"	0.71026	0.159613	4.61446e-06	2.08042e-05	NA	"WP_000358742.1"	"MULTISPECIES:_minor_capsid_protein"
"BQ8897_RS03520"	0.287303	0.5391	0.419086	0.567313	NA	"WP_025194292.1"	"MULTISPECIES:_hypothetical_protein"
"BQ8897_RS03525"	1.09157	0.338119	0.000325216	0.00108644	NA	"WP_001042286.1"	"MULTISPECIES:_hypothetical_protein"
"BQ8897_RS03530"	1.41474	0.208505	2.21239e-12	1.84626e-11	NA	"WP_000797011.1"	"MULTISPECIES:_DUF4355_domain-containing_protein"
"BQ8897_RS03540"	1.52207	0.19992	4.55529e-15	4.63811e-14	NA	"WP_000356705.1"	"MULTISPECIES:_phage_head-tail_connector_protein"
"BQ8897_RS03545"	1.39038	0.260042	1.70081e-08	1.01953e-07	NA	"WP_000639437.1"	"MULTISPECIES:_hypothetical_protein"
"BQ8897_RS03550"	1.51458	0.220007	9.7684e-13	8.41585e-12	NA	"WP_000060408.1"	"MULTISPECIES:_hypothetical_protein"
"BQ8897_RS03555"	1.47547	0.197666	1.50607e-14	1.50465e-13	NA	"WP_000640604.1"	"MULTISPECIES:_hypothetical_protein"
"BQ8897_RS03560"	1.51406	0.168577	4.68517e-20	6.11659e-19	NA	"WP_000450517.1"	"MULTISPECIES:_phage_major_tail_protein,_TP901-1_family"
"BQ8897_RS03565"	1.15098	0.25629	1.80928e-06	8.61329e-06	NA	"WP_000424190.1"	"MULTISPECIES:_hypothetical_protein"
"BQ8897_RS03570"	1.57616	0.182272	8.64136e-19	1.03892e-17	NA	"WP_000398752.1"	"MULTISPECIES:_hypothetical_protein"
"BQ8897_RS03575"	1.44944	0.15721	5.62124e-21	7.76754e-20	NA	"WP_000929196.1"	"MULTISPECIES:_tape_measure_protein"
"BQ8897_RS03580"	1.46496	0.160217	1.12788e-20	1.53854e-19	NA	"WP_000365119.1"	"MULTISPECIES:_phage_tail_family_protein"
"BQ8897_RS03585"	1.39254	0.149511	2.49224e-21	3.55961e-20	NA	"WP_000206522.1"	"MULTISPECIES:_phage_tail_protein"
"BQ8897_RS03590"	1.48412	0.239057	9.27874e-11	6.73896e-10	NA	"WP_001873936.1"	"MULTISPECIES:_DUF1366_domain-containing_protein"
"BQ8897_RS03595"	1.0715	0.394793	0.00168626	0.00473938	NA	"WP_000564987.1"	"MULTISPECIES:_hypothetical_protein"
"BQ8897_RS03600"	1.45746	0.208347	4.80366e-13	4.27707e-12	NA	"WP_001001962.1"	"MULTISPECIES:_phage_holin"
"BQ8897_RS03605"	1.47301	0.201965	5.43321e-14	5.23161e-13	NA	"WP_000236382.1"	"MULTISPECIES:_CHAP_domain-containing_protein"
"BQ8897_RS03610"	0.370388	0.12008	0.00170727	0.00478666	NA	"WP_000829578.1"	"MULTISPECIES:_Abi_family_protein"
"BQ8897_RS03615"	-0.136652	0.288059	0.597518	0.729568	NA	"WP_000076696.1"	"MULTISPECIES:_CsbD_family_protein"
"BQ8897_RS03620"	0.743791	0.200478	0.000101955	0.000372786	NA	"WP_000356856.1"	"MULTISPECIES:_hypothetical_protein"
"BQ8897_RS03625"	0.167428	0.570445	0.613694	0.743615	NA	"WP_000965651.1"	"MULTISPECIES:_hypothetical_protein"
"BQ8897_RS03630"	-0.149475	0.171893	0.367717	0.512371	NA	"WP_001290370.1"	"MULTISPECIES:_hypothetical_protein"
"BQ8897_RS03635"	0.125584	0.184937	0.481868	0.627549	NA	"WP_000254067.1"	"MULTISPECIES:_dihydroorotate_oxidase"
"BQ8897_RS03640"	-0.381037	0.0571223	2.13099e-11	1.63121e-10	NA	"WP_001185383.1"	"MULTISPECIES:_aminoacyltransferase"
"BQ8897_RS03645"	-0.442075	0.0751781	2.80952e-09	1.81171e-08	NA	"WP_086874270.1"	"aminoacyltransferase"
"BQ8897_RS03650"	-0.485569	0.0679158	6.27451e-13	5.49472e-12	NA	"WP_001873937.1"	"MULTISPECIES:_aminoacyltransferase"
"BQ8897_RS03655"	-0.459271	0.0793236	5.41886e-09	3.42176e-08	"yidA"	"WP_000200660.1"	"MULTISPECIES:_sugar-phosphatase"
"BQ8897_RS03660"	-0.293965	0.0804069	0.000226189	0.00077634	NA	"WP_001003542.1"	"MULTISPECIES:_HD_domain-containing_protein"
"BQ8897_RS03665"	-0.18114	0.133549	0.165881	0.277731	NA	"WP_000764119.1"	"MULTISPECIES:_DUF1934_domain-containing_protein"
"BQ8897_RS03670"	-0.332571	0.122881	0.00575799	0.0146743	NA	"WP_000910750.1"	"MULTISPECIES:_calcium-translocating_P-type_ATPase,_PMCA-type"
"BQ8897_RS03675"	-0.399451	0.124272	0.00105552	0.003177	NA	NA	NA
"BQ8897_RS03680"	-0.0847494	0.103964	0.407524	0.553422	NA	"WP_000064641.1"	"MULTISPECIES:_fructose-bisphosphatase_class_III"
"BQ8897_RS03685"	0.117818	0.109224	0.275214	0.415358	"queG"	"WP_000351633.1"	"MULTISPECIES:_tRNA_epoxyqueuosine(34)_reductase_QueG"
"BQ8897_RS03690"	-0.0277688	0.0702582	0.690405	0.799773	NA	"WP_011324939.1"	"MULTISPECIES:_peptide_chain_release_factor_2"
"BQ8897_RS03695"	-0.0157427	0.0726553	0.82625	0.889807	"ftsE"	"WP_001173889.1"	"MULTISPECIES:_cell_division_ATP-binding_protein_FtsE"
"BQ8897_RS03700"	0.0445431	0.0727474	0.537679	0.679528	NA	"WP_000236202.1"	"MULTISPECIES:_ABC_transporter_permease"
"BQ8897_RS03705"	0.0892063	0.306552	0.747042	0.834082	NA	"WP_105253180.1"	"MULTISPECIES:_IS3_family_transposase"
"BQ8897_RS03710"	-0.483951	0.0715225	9.76222e-12	7.69408e-11	NA	"WP_001022577.1"	"MULTISPECIES:_thioesterase"
"BQ8897_RS03715"	-0.309968	0.0576763	6.77929e-08	3.84702e-07	NA	"WP_001115859.1"	"MULTISPECIES:_MBL_fold_metallo-hydrolase"
"BQ8897_RS03720"	-0.456678	0.115649	5.94505e-05	0.000231281	NA	"WP_000048142.1"	"MULTISPECIES:_(S)-acetoin_forming_diacetyl_reductase"
"BQ8897_RS03725"	-0.0852079	0.0719255	0.232595	0.363142	NA	"WP_000458617.1"	"MULTISPECIES:_bifunctional_DnaQ_family_exonuclease/ATP-dependent_helicase"
"BQ8897_RS03730"	-0.136318	0.121888	0.252958	0.388149	NA	"WP_000221828.1"	"MULTISPECIES:_pyridoxal_phosphate-dependent_aminotransferase"
"BQ8897_RS03735"	-0.0726222	0.0971691	0.508785	0.650952	"asnS"	"WP_000038473.1"	"MULTISPECIES:_asparagine--tRNA_ligase"
"BQ8897_RS03740"	0.0113271	0.0948271	0.885604	0.93019	NA	"WP_000167485.1"	"MULTISPECIES:_ECF_transporter_S_component"
"BQ8897_RS03745"	-0.000946615	0.108156	0.923523	0.956329	NA	"WP_001031103.1"	"MULTISPECIES:_nucleoside_hydrolase"
"BQ8897_RS03750"	-0.217648	0.13304	0.0947572	0.173523	NA	"WP_000965178.1"	"MULTISPECIES:_OsmC_family_protein"
"BQ8897_RS03755"	-0.34828	0.0900886	9.44094e-05	0.000350006	"rapZ"	"WP_001278845.1"	"MULTISPECIES:_RNase_adapter_RapZ"
"BQ8897_RS03760"	-0.175975	0.0799022	0.0264898	0.0579764	NA	"WP_001231102.1"	"MULTISPECIES:_YvcK_family_protein"
"BQ8897_RS03765"	-0.294797	0.101842	0.00337645	0.00894779	"whiA"	"WP_000011316.1"	"MULTISPECIES:_DNA-binding_protein_WhiA"
"BQ8897_RS03770"	-0.313528	0.0729238	1.50463e-05	6.35286e-05	NA	"WP_000752455.1"	"MULTISPECIES:_C69_family_dipeptidase"
"BQ8897_RS03775"	-0.225648	0.178668	0.188928	0.309024	NA	"WP_001227397.1"	"zinc_ABC_transporter_substrate-binding_protein_AdcA"
"BQ8897_RS03780"	-0.0501732	0.130172	0.693799	0.800723	NA	"WP_000710757.1"	"MULTISPECIES:_type_B_50S_ribosomal_protein_L31"
"BQ8897_RS03785"	-0.593993	0.0618606	5.01279e-22	7.56541e-21	NA	"WP_000583233.1"	"MULTISPECIES:_bifunctional_oligoribonuclease/PAP_phosphatase_NrnA"
"BQ8897_RS03790"	0.14903	0.260837	0.537747	0.679528	NA	"WP_000189636.1"	"MULTISPECIES:_adenosine_deaminase"
"BQ8897_RS03795"	-0.146932	0.14704	0.305093	0.449611	NA	"WP_001162136.1"	"MULTISPECIES:_flavodoxin"
"BQ8897_RS03800"	-0.22557	0.133518	0.0842569	0.156048	NA	"WP_000418127.1"	"MULTISPECIES:_chorismate_mutase"
"BQ8897_RS03805"	-0.0398955	0.0608515	0.509884	0.650952	NA	"WP_000595706.1"	"MULTISPECIES:_voltage-gated_chloride_channel_family_protein"
"BQ8897_RS03810"	0.0829546	0.120379	0.485041	0.630139	"rplS"	"WP_001068667.1"	"MULTISPECIES:_50S_ribosomal_protein_L19"
"BQ8897_RS03820"	0.625752	0.22835	0.00356524	0.00942464	NA	"WP_071659971.1"	"MULTISPECIES:_site-specific_integrase"
"BQ8897_RS03825"	0.561933	0.17784	0.00103272	0.00311278	NA	"WP_001872365.1"	"MULTISPECIES:_hypothetical_protein"
"BQ8897_RS03830"	0.504722	0.118469	1.47475e-05	6.2391e-05	NA	"WP_000640620.1"	"MULTISPECIES:_helix-turn-helix_domain-containing_protein"
"BQ8897_RS03840"	0.447396	0.176721	0.00860721	0.0212731	NA	"WP_000508795.1"	"MULTISPECIES:_NINE_protein"
"BQ8897_RS03845"	0.350381	0.19627	0.0616013	0.119715	NA	"WP_000594360.1"	"MULTISPECIES:_ABC_transporter_permease"
"BQ8897_RS03850"	0.466924	0.145389	0.00100038	0.00303681	NA	"WP_000353149.1"	"MULTISPECIES:_ABC_transporter_ATP-binding_protein"
"BQ8897_RS03855"	0.49935	0.104668	1.45834e-06	7.00529e-06	NA	"WP_000594351.1"	"MULTISPECIES:_FtsX-like_permease_family_protein"
"BQ8897_RS03860"	0.358513	0.173676	0.0325368	0.0691	NA	"WP_000699093.1"	"MULTISPECIES:_response_regulator_transcription_factor"
"BQ8897_RS03865"	0.473591	0.111036	1.61733e-05	6.7883e-05	NA	"WP_000734167.1"	"MULTISPECIES:_HAMP_domain-containing_histidine_kinase"
"BQ8897_RS03870"	0.509572	0.0928301	2.92395e-08	1.72359e-07	NA	NA	NA
"BQ8897_RS03875"	-0.906119	0.112605	3.29999e-16	3.61979e-15	NA	"WP_000076708.1"	"MULTISPECIES:_CsbD_family_protein"
"BQ8897_RS03880"	-0.612194	0.27471	0.0145931	0.0338005	NA	"WP_000027835.1"	"MULTISPECIES:_hypothetical_protein"
"BQ8897_RS03885"	-0.282693	0.0878118	0.00115073	0.00341052	NA	"WP_000078931.1"	"MULTISPECIES:_rod_shape-determining_protein_RodA"
"BQ8897_RS03890"	-0.00227729	0.124586	0.984708	0.993108	NA	"WP_001106189.1"	"MULTISPECIES:_HAD-IA_family_hydrolase"
"BQ8897_RS03895"	0.00143428	0.0843803	0.973786	0.988255	"gyrB"	"WP_000134196.1"	"MULTISPECIES:_DNA_topoisomerase_(ATP-hydrolyzing)_subunit_B"
"BQ8897_RS03900"	0.155722	0.0826655	0.0536722	0.106444	"ezrA"	"WP_000094341.1"	"MULTISPECIES:_septation_ring_formation_regulator_EzrA"
"BQ8897_RS03905"	-0.00538049	0.0987481	0.955125	0.978107	"serB"	"WP_000589685.1"	"MULTISPECIES:_phosphoserine_phosphatase_SerB"
"BQ8897_RS03910"	-0.220481	0.109827	0.0417291	0.0853842	NA	"WP_000409124.1"	"MULTISPECIES:_NUDIX_domain-containing_protein"
"BQ8897_RS03915"	-0.375175	0.103483	0.000238756	0.000816837	NA	"WP_000137373.1"	"MULTISPECIES:_YueI_family_protein"
"BQ8897_RS03920"	-0.0733603	0.0895904	0.343082	0.488373	"eno"	"WP_000022832.1"	"MULTISPECIES:_phosphopyruvate_hydratase"
"BQ8897_RS03925"	0.895042	0.126977	7.35743e-13	6.41664e-12	NA	"WP_000823931.1"	"MULTISPECIES:_DNA/RNA_non-specific_endonuclease"
"BQ8897_RS03930"	0.0664575	0.101867	0.505418	0.649179	"aroA"	"WP_000772014.1"	"MULTISPECIES:_3-phosphoshikimate_1-carboxyvinyltransferase"
"BQ8897_RS03935"	0.0600562	0.0745187	0.418277	0.566577	NA	"WP_001127193.1"	"MULTISPECIES:_shikimate_kinase"
"BQ8897_RS03940"	0.113594	0.0557163	0.0408538	0.0840782	NA	"WP_000089337.1"	"MULTISPECIES:_LCP_family_protein"
"BQ8897_RS03945"	0.148971	0.0668847	0.0253599	0.0558623	"rlmD"	"WP_000902654.1"	"MULTISPECIES:_23S_rRNA_(uracil(1939)-C(5))-methyltransferase_RlmD"
"BQ8897_RS03950"	0.22113	0.110971	0.0434095	0.088407	NA	"WP_001176342.1"	"MULTISPECIES:_hypothetical_protein"
"BQ8897_RS03955"	0.0927593	0.0844752	0.268886	0.407833	"aphA"	"WP_000757296.1"	"MULTISPECIES:_acid_phosphatase_AphA"
"BQ8897_RS03960"	0.0813365	0.0902799	0.364043	0.509996	NA	"WP_001267096.1"	"MULTISPECIES:_ClbS/DfsB_family_four-helix_bundle_protein"
"BQ8897_RS03965"	0.213679	0.106702	0.0426265	0.0869694	NA	NA	NA
"BQ8897_RS03970"	0.416508	0.119187	0.000379427	0.0012441	NA	"WP_000944932.1"	"MULTISPECIES:_YSIRK-type_signal_peptide-containing_protein"
"BQ8897_RS03975"	0.218174	0.070187	0.00178136	0.00496819	NA	"WP_088197835.1"	"MULTISPECIES:_IS3-like_element_ISSag5_family_transposase"
"BQ8897_RS03980"	0.662757	0.126035	8.46616e-08	4.71623e-07	"mobC"	NA	NA
"BQ8897_RS03985"	0.631677	0.142629	5.70395e-06	2.55e-05	NA	NA	NA
"BQ8897_RS03990"	0.62163	0.0817287	1.76252e-14	1.75263e-13	NA	"WP_000255861.1"	"MULTISPECIES:_YSIRK-targeted_surface_antigen_transcriptional_regulator"
"BQ8897_RS03995"	0.638279	0.0705964	9.23528e-20	1.16288e-18	NA	"WP_000777402.1"	"MULTISPECIES:_SpaH/EbpB_family_LPXTG-anchored_major_pilin"
"BQ8897_RS04000"	0.0739565	0.200012	0.700335	0.803403	NA	"WP_000815035.1"	"MULTISPECIES:_LPXTG_cell_wall_anchor_domain-containing_protein"
"BQ8897_RS04005"	0.145433	0.107178	0.169629	0.28267	NA	"WP_000529914.1"	"MULTISPECIES:_class_C_sortase"
"BQ8897_RS04010"	-0.222756	0.12923	0.0789132	0.148346	NA	"WP_000746885.1"	"MULTISPECIES:_class_C_sortase"
"BQ8897_RS04015"	-0.186301	0.132121	0.15004	0.255224	NA	"WP_001868236.1"	"MULTISPECIES:_VWA_domain-containing_protein"
"BQ8897_RS04020"	0.0520023	0.213798	0.799414	0.86971	NA	"WP_001865545.1"	"MULTISPECIES:_class_C_sortase"
"BQ8897_RS04025"	0.000399447	0.420439	0.997566	0.998035	NA	"WP_000090279.1"	"MULTISPECIES:_prealbumin-like_fold_domain-containing_protein"
"BQ8897_RS04050"	0.351597	0.544614	0.332452	0.477689	NA	"WP_000254085.1"	"MULTISPECIES:_hypothetical_protein"
"BQ8897_RS04055"	-0.502369	0.0730239	4.3434e-12	3.50105e-11	NA	"WP_000251790.1"	"MULTISPECIES:_serine_hydrolase"
"BQ8897_RS04065"	0.300054	0.112763	0.00692426	0.0174377	NA	NA	NA
"BQ8897_RS04070"	0.537981	0.213992	0.00793316	0.019791	NA	"WP_001080088.1"	"MULTISPECIES:_ABC-2_family_transporter_protein"
"BQ8897_RS04075"	0.559886	0.122974	3.56358e-06	1.62732e-05	NA	"WP_000170563.1"	"MULTISPECIES:_ABC-2_family_transporter_protein"
"BQ8897_RS04080"	0.611776	0.172186	0.000233075	0.000798686	NA	"WP_000533775.1"	"MULTISPECIES:_hypothetical_protein"
"BQ8897_RS04085"	1.13471	0.167249	3.21351e-12	2.65053e-11	NA	"WP_000859501.1"	"MULTISPECIES:_hypothetical_protein"
"BQ8897_RS04090"	0.971673	0.190939	1.25255e-07	6.85202e-07	"fabG"	"WP_000861303.1"	"MULTISPECIES:_3-oxoacyl-ACP_reductase_FabG"
"BQ8897_RS04095"	1.1827	0.227347	4.91204e-08	2.82509e-07	NA	"WP_000611493.1"	"MULTISPECIES:_acyl_carrier_protein"
"BQ8897_RS04100"	1.4052	0.150336	1.80269e-21	2.6456e-20	"fabZ"	"WP_000164166.1"	"MULTISPECIES:_3-hydroxyacyl-ACP_dehydratase_FabZ"
"BQ8897_RS04105"	1.26173	0.133406	7.47316e-22	1.11209e-20	NA	"WP_000403526.1"	"MULTISPECIES:_ABC_transporter_ATP-binding_protein"
"BQ8897_RS04110"	1.14143	0.148448	4.11241e-15	4.24816e-14	NA	"WP_000462408.1"	"MULTISPECIES:_ABC_transporter_permease"
"BQ8897_RS04115"	1.33961	0.183546	5.6141e-14	5.38144e-13	NA	"WP_000650743.1"	"MULTISPECIES:_hypothetical_protein"
"BQ8897_RS04120"	1.26085	0.203579	1.34958e-10	9.60505e-10	NA	"WP_001092618.1"	"MULTISPECIES:_aminomethyl_transferase_family_protein"
"BQ8897_RS04125"	1.34697	0.17915	1.15129e-14	1.16111e-13	NA	"WP_000118223.1"	"MULTISPECIES:_hypothetical_protein"
"BQ8897_RS04130"	1.02511	0.183009	6.81449e-09	4.26507e-08	NA	"WP_000033001.1"	"MULTISPECIES:_hypothetical_protein"
"BQ8897_RS04135"	1.08071	0.171211	8.17796e-11	5.98031e-10	NA	"WP_001068960.1"	"MULTISPECIES:_hypothetical_protein"
"BQ8897_RS04140"	0.324017	0.308812	0.239249	0.372438	NA	"WP_001288731.1"	"MULTISPECIES:_hypothetical_protein"
"BQ8897_RS04145"	0.255829	0.265694	0.296005	0.44018	NA	"WP_000145149.1"	"MULTISPECIES:_hypothetical_protein"
"BQ8897_RS04150"	0.055358	0.201038	0.77498	0.852923	NA	"WP_000165740.1"	"MULTISPECIES:_S8_family_serine_peptidase"
"BQ8897_RS04155"	0.187125	0.189794	0.305022	0.449611	NA	NA	NA
"BQ8897_RS04160"	0.0444777	0.468424	0.900234	0.94045	NA	"WP_001873818.1"	"MULTISPECIES:_peptidase_M13"
"BQ8897_RS04165"	0.0649559	0.484331	0.852671	0.90815	NA	"WP_001865683.1"	"MULTISPECIES:_M13_family_metallopeptidase"
"BQ8897_RS04175"	0.0330308	0.502089	0.927103	0.959103	NA	"WP_000790436.1"	"MULTISPECIES:_alpha/beta_hydrolase"
"BQ8897_RS04180"	0.10354	0.476796	0.765578	0.847633	NA	NA	NA
"BQ8897_RS04185"	-0.06317	0.284475	0.804017	0.872488	NA	"WP_001033956.1"	"MULTISPECIES:_alpha/beta_hydrolase"
"BQ8897_RS04190"	-0.253989	0.212997	0.207574	0.332869	NA	"WP_001055321.1"	"MULTISPECIES:_ABC_transporter_permease"
"BQ8897_RS04195"	-0.181808	0.245086	0.42454	0.572873	NA	NA	NA
"BQ8897_RS04200"	-0.085081	0.261022	0.722299	0.818452	NA	"WP_001865677.1"	"MULTISPECIES:_hypothetical_protein"
"BQ8897_RS04205"	-0.18127	0.211713	0.366052	0.511309	NA	"WP_000891267.1"	"MULTISPECIES:_ABC_transporter_ATP-binding_protein"
"BQ8897_RS04210"	-0.0872114	0.111729	0.429115	0.577745	NA	"WP_001869073.1"	"MULTISPECIES:_FAD/NAD(P)-binding_protein"
"BQ8897_RS04215"	0.143575	0.191267	0.43527	0.582551	NA	"WP_000825431.1"	"MULTISPECIES:_DNA/RNA_non-specific_endonuclease"
"BQ8897_RS04220"	0.428155	0.146772	0.00273929	0.00738809	NA	"WP_000478531.1"	"MULTISPECIES:_VTT_domain-containing_protein"
"BQ8897_RS04225"	0.596251	0.178419	0.00051994	0.00165139	NA	"WP_000121094.1"	"MULTISPECIES:_ATP-binding_cassette_domain-containing_protein"
"BQ8897_RS04230"	0.555272	0.222102	0.00801842	0.0199803	"fetB"	"WP_000011926.1"	"MULTISPECIES:_iron_export_ABC_transporter_permease_subunit_FetB"
"BQ8897_RS04235"	-0.126791	0.246389	0.578658	0.715505	NA	"WP_000601007.1"	"MULTISPECIES:_hypothetical_protein"
"BQ8897_RS04240"	-0.42522	0.0931202	3.91749e-06	1.7851e-05	NA	"WP_000354843.1"	"MULTISPECIES:_LysR_family_transcriptional_regulator"
"BQ8897_RS04245"	-0.248195	0.154113	0.097631	0.178028	NA	"WP_001286427.1"	"MULTISPECIES:_PTS_transporter_subunit_IIC"
"BQ8897_RS04250"	-0.0754349	0.166208	0.638078	0.762398	NA	"WP_000770070.1"	"MULTISPECIES:_D-lactate_dehydrogenase"
"BQ8897_RS04255"	0.157054	0.439134	0.643306	0.764025	NA	"WP_000416108.1"	"MULTISPECIES:_sugar_transporter"
"BQ8897_RS04260"	-0.00742647	0.392448	0.978846	0.990327	NA	"WP_001062640.1"	"MULTISPECIES:_sugar_kinase"
"BQ8897_RS04265"	-0.284295	0.233933	0.193731	0.315666	"uidA"	"WP_000966715.1"	"MULTISPECIES:_beta-glucuronidase"
"BQ8897_RS04270"	-0.581515	0.0972716	1.45647e-09	9.53655e-09	NA	"WP_000113632.1"	"MULTISPECIES:_FadR_family_transcriptional_regulator"
"BQ8897_RS04275"	0.121457	0.423632	0.716645	0.813949	"eda"	"WP_000934326.1"	"MULTISPECIES:_bifunctional_4-hydroxy-2-oxoglutarate_aldolase/2-dehydro-3-deoxy-phosphogluconate_aldolase"
"BQ8897_RS04280"	0.0916069	0.31912	0.745894	0.834082	"uxaC"	"WP_000885295.1"	"MULTISPECIES:_glucuronate_isomerase"
"BQ8897_RS04285"	0.140287	0.413036	0.672297	0.78664	"uxuA"	"WP_000426045.1"	"MULTISPECIES:_mannonate_dehydratase"
"BQ8897_RS04290"	0.0650007	0.324008	0.821918	0.886938	NA	"WP_000047578.1"	"MULTISPECIES:_SDR_family_oxidoreductase"
"BQ8897_RS04295"	0.0661127	0.447222	0.847732	0.905609	NA	"WP_000228638.1"	"MULTISPECIES:_HAD_family_hydrolase"
"BQ8897_RS04300"	-0.0761768	0.270334	0.75655	0.839393	NA	"WP_000149456.1"	"MULTISPECIES:_beta-hexosamidase"
"BQ8897_RS04305"	-0.715959	0.0731742	6.93799e-23	1.07767e-21	NA	"WP_000040811.1"	"MULTISPECIES:_aminopeptidase_P_family_protein"
"BQ8897_RS04310"	0.253306	0.0914538	0.00497057	0.0127592	"ccpA"	"WP_001090621.1"	"MULTISPECIES:_catabolite_control_protein_A"
"BQ8897_RS04315"	-0.222174	0.0917901	0.0144391	0.0335807	NA	"WP_000180587.1"	"MULTISPECIES:_alpha-amylase"
"BQ8897_RS04320"	-0.262555	0.0766687	0.000561643	0.00177326	NA	"WP_000866349.1"	"MULTISPECIES:_glycosyltransferase"
"BQ8897_RS04325"	-0.125048	0.0929645	0.185647	0.304721	NA	"WP_001219475.1"	"MULTISPECIES:_glycosyltransferase_family_4_protein"
"BQ8897_RS04330"	-0.16812	0.0538473	0.00171634	0.00480575	"thrS"	"WP_000591006.1"	"MULTISPECIES:_threonine--tRNA_ligase"
"BQ8897_RS04335"	0.628961	0.163559	7.2164e-05	0.000274223	NA	"WP_001261246.1"	"MULTISPECIES:_response_regulator_transcription_factor"
"BQ8897_RS04340"	-0.382853	0.0988192	8.80236e-05	0.000328046	NA	"WP_001140268.1"	"MULTISPECIES:_DUF3114_domain-containing_protein"
"BQ8897_RS04345"	-0.270716	0.105616	0.00937987	0.0229166	NA	"WP_000592389.1"	"MULTISPECIES:_PepSY_domain-containing_protein"
"BQ8897_RS04350"	0.481994	0.0891307	4.3094e-08	2.49875e-07	NA	"WP_000100034.1"	"MULTISPECIES:_amino_acid_ABC_transporter_permease"
"BQ8897_RS04355"	0.496383	0.0668018	7.63218e-14	7.25057e-13	NA	"WP_000173638.1"	"MULTISPECIES:_amino_acid_ABC_transporter_permease"
"BQ8897_RS04360"	0.482083	0.0772881	3.46585e-10	2.35633e-09	NA	"WP_000946173.1"	"MULTISPECIES:_transporter_substrate-binding_domain-containing_protein"
"BQ8897_RS04365"	0.402802	0.1367	0.00281549	0.00756485	NA	"WP_000053146.1"	"MULTISPECIES:_amino_acid_ABC_transporter_ATP-binding_protein"
"BQ8897_RS04370"	-0.229562	0.066777	0.000553073	0.0017488	NA	"WP_000722052.1"	"MULTISPECIES:_response_regulator_transcription_factor"
"BQ8897_RS04375"	-0.102107	0.0465843	0.0279406	0.060671	"vicK"	"WP_001065465.1"	"MULTISPECIES:_cell_wall_metabolism_sensor_histidine_kinase_VicK"
"BQ8897_RS04380"	-0.143111	0.0705249	0.0411911	0.0844457	NA	"WP_001289498.1"	"MULTISPECIES:_MBL_fold_metallo-hydrolase"
"BQ8897_RS04385"	0.0367822	0.117978	0.75277	0.838249	NA	"WP_000719384.1"	"MULTISPECIES:_YbaN_family_protein"
"BQ8897_RS04390"	-0.0828447	0.112909	0.456248	0.602667	NA	"WP_000661526.1"	"MULTISPECIES:_ribonuclease_III"
"BQ8897_RS04395"	-0.0794949	0.0719743	0.265218	0.403131	"smc"	"WP_000478786.1"	"MULTISPECIES:_chromosome_segregation_protein_SMC"
"BQ8897_RS04400"	-0.290474	0.124563	0.0174901	0.0396368	NA	"WP_000594103.1"	"MULTISPECIES:_Cof-type_HAD-IIB_family_hydrolase"
"BQ8897_RS04405"	-0.273863	0.0626166	1.11168e-05	4.76948e-05	NA	"WP_000884197.1"	"MULTISPECIES:_Cof-type_HAD-IIB_family_hydrolase"
"BQ8897_RS04410"	-0.234753	0.0920445	0.00995353	0.0240421	"ftsY"	"WP_000522260.1"	"MULTISPECIES:_signal_recognition_particle-docking_protein_FtsY"
"BQ8897_RS04415"	-0.00312517	0.132452	0.979624	0.990327	"ltrA"	NA	NA
"BQ8897_RS04420"	-0.542645	0.10033	5.60312e-08	3.20522e-07	NA	"WP_000617815.1"	"MULTISPECIES:_TIGR03943_family_protein"
"BQ8897_RS04425"	-0.557208	0.102956	4.54466e-08	2.62088e-07	NA	"WP_000350891.1"	"MULTISPECIES:_permease"
"BQ8897_RS04430"	-0.669752	0.185806	0.000172156	0.000604535	NA	"WP_001018624.1"	"MULTISPECIES:_hypothetical_protein"
"BQ8897_RS04435"	0.00978128	0.17233	0.954803	0.978107	NA	"WP_000571055.1"	"MULTISPECIES:_LLM_class_flavin-dependent_oxidoreductase"
"BQ8897_RS04440"	-0.102183	0.0948227	0.2775	0.417886	NA	"WP_000429380.1"	"MULTISPECIES:_RNA-binding_transcriptional_accessory_protein"
"BQ8897_RS04445"	-0.110196	0.127815	0.379054	0.524807	NA	"WP_079261304.1"	"MULTISPECIES:_SprT_family_protein"
"BQ8897_RS04450"	-1.48992	0.169217	2.24454e-19	2.77697e-18	NA	"WP_000842478.1"	"MULTISPECIES:_PspC_domain-containing_protein"
"BQ8897_RS04460"	-0.50563	0.072591	2.34779e-12	1.9516e-11	NA	"WP_000301753.1"	"MULTISPECIES:_HPr_kinase/phosphorylase"
"BQ8897_RS04465"	-0.298092	0.114602	0.00820696	0.0203548	NA	"WP_000609726.1"	"MULTISPECIES:_prolipoprotein_diacylglyceryl_transferase"
"BQ8897_RS04470"	-0.391956	0.100255	7.45178e-05	0.000281407	NA	"WP_000569599.1"	"MULTISPECIES:_DUF948_domain-containing_protein"
"BQ8897_RS04475"	-0.247212	0.0901877	0.00564741	0.0144097	NA	"WP_000039971.1"	"MULTISPECIES:_YtxH_domain-containing_protein"
"BQ8897_RS04480"	-0.028412	0.106081	0.776697	0.852923	NA	"WP_000097985.1"	"MULTISPECIES:_DUF3270_domain-containing_protein"
"BQ8897_RS04485"	0.535536	0.14315	0.000125393	0.000450737	NA	"WP_000411251.1"	"MULTISPECIES:_U32_family_peptidase"
"BQ8897_RS04490"	0.4034	0.110817	0.000221496	0.000762693	NA	"WP_000073158.1"	"MULTISPECIES:_U32_family_peptidase"
"BQ8897_RS04495"	-0.1612	0.209177	0.4163	0.564258	NA	"WP_001288869.1"	"MULTISPECIES:_hypothetical_protein"
"BQ8897_RS04500"	1.47783	0.104126	1.84638e-46	7.55594e-45	NA	"WP_000618020.1"	"MULTISPECIES:_hypothetical_protein"
"BQ8897_RS04505"	-0.00263997	0.0968086	0.988837	0.994344	NA	"WP_001073012.1"	"MULTISPECIES:_Nramp_family_divalent_metal_transporter"
"BQ8897_RS04510"	-0.450393	0.173947	0.00718983	0.0180637	"ribD"	"WP_000975997.1"	"MULTISPECIES:_bifunctional_diaminohydroxyphosphoribosylaminopyrimidine_deaminase/5-amino-6-(5-phosphoribosylamino)uracil_reductase_RibD"
"BQ8897_RS04515"	-0.329484	0.164995	0.0392046	0.0812896	NA	"WP_000493863.1"	"MULTISPECIES:_riboflavin_synthase"
"BQ8897_RS04520"	-0.280351	0.145369	0.0480339	0.0964303	NA	"WP_000885813.1"	"MULTISPECIES:_bifunctional_3,4-dihydroxy-2-butanone-4-phosphate_synthase/GTP_cyclohydrolase_II"
"BQ8897_RS04525"	-0.304253	0.170543	0.0645476	0.124418	NA	"WP_000152414.1"	"MULTISPECIES:_6,7-dimethyl-8-ribityllumazine_synthase"
"BQ8897_RS04530"	0.0722888	0.118917	0.541261	0.682348	"lysS"	"WP_000070706.1"	"MULTISPECIES:_lysine--tRNA_ligase"
"BQ8897_RS04535"	-0.0586056	0.103733	0.566672	0.705192	NA	"WP_000633103.1"	"MULTISPECIES:_HAD_family_hydrolase"
"BQ8897_RS04540"	0.125809	0.0887954	0.153336	0.259999	NA	"WP_000675286.1"	"MULTISPECIES:_histidine_phosphatase_family_protein"
"BQ8897_RS04545"	0.0829669	0.0845975	0.323405	0.468486	NA	"WP_000038843.1"	"MULTISPECIES:_aminoacyl-tRNA_deacylase"
"BQ8897_RS04550"	-0.113631	0.0873571	0.189253	0.309317	NA	"WP_000404303.1"	"MULTISPECIES:_NAD(P)H-binding_protein"
"BQ8897_RS04555"	0.208831	0.132576	0.109603	0.196205	NA	"WP_001254335.1"	"N-acetylmuramoyl-L-alanine_amidase"
"BQ8897_RS04560"	-0.370913	0.0933474	5.81641e-05	0.000226691	NA	"WP_000594807.1"	"MULTISPECIES:_ECF_transporter_S_component"
"BQ8897_RS04565"	-0.394159	0.109728	0.000265829	0.000895068	NA	"WP_000759944.1"	"MULTISPECIES:_DUF4430_domain-containing_protein"
"BQ8897_RS04570"	-0.393932	0.0693171	1.08535e-08	6.67519e-08	"pepF"	"WP_000421047.1"	"MULTISPECIES:_oligoendopeptidase_F"
"BQ8897_RS04575"	-0.280877	0.0891352	0.00143778	0.00411482	"ppc"	"WP_000019275.1"	"MULTISPECIES:_phosphoenolpyruvate_carboxylase"
"BQ8897_RS04580"	0.0174791	0.0695018	0.801201	0.870597	NA	"WP_000687014.1"	"MULTISPECIES:_FtsW/RodA/SpoVE_family_cell_cycle_protein"
"BQ8897_RS04585"	-0.211713	0.0885977	0.0102773	0.0246841	"tuf"	"WP_001040730.1"	"MULTISPECIES:_elongation_factor_Tu"
"BQ8897_RS04590"	-0.435712	0.0690501	1.97428e-10	1.382e-09	NA	"WP_000087883.1"	"MULTISPECIES:_triose-phosphate_isomerase"
"BQ8897_RS04595"	-0.464109	0.090669	2.33179e-07	1.22823e-06	NA	"WP_000240135.1"	"MULTISPECIES:_phosphoglycerate_mutase"
"BQ8897_RS04600"	-0.364036	0.0623254	4.37123e-09	2.79339e-08	NA	"WP_000934664.1"	"MULTISPECIES:_penicillin-binding_protein_2"
"BQ8897_RS04605"	-0.236851	0.102827	0.0196529	0.0442555	"recR"	"WP_000966735.1"	"MULTISPECIES:_recombination_protein_RecR"
"BQ8897_RS04610"	-0.141991	0.0774668	0.0635631	0.122966	NA	"WP_000032513.1"	"MULTISPECIES:_D-alanine--D-alanine_ligase"
"BQ8897_RS04615"	-0.338314	0.0893073	0.000130344	0.000466956	NA	"WP_000777511.1"	"MULTISPECIES:_UDP-N-acetylmuramoyl-tripeptide--D-alanyl-D-alanine_ligase"
"BQ8897_RS04620"	-0.108978	0.122838	0.363882	0.509996	NA	"WP_086874271.1"	"OFA_family_MFS_transporter"
"BQ8897_RS04625"	0.90015	0.143056	1.24411e-10	8.94418e-10	NA	"WP_000569012.1"	"MULTISPECIES:_YwaF_family_protein"
"BQ8897_RS04630"	0.943456	0.146148	3.99554e-11	2.99384e-10	NA	NA	NA
"BQ8897_RS04640"	-0.064505	0.11792	0.577448	0.71484	NA	"WP_000174832.1"	"MULTISPECIES:_peptide_chain_release_factor_3"
"BQ8897_RS04645"	-0.385968	0.0766984	4.01336e-07	2.05299e-06	NA	"WP_000510902.1"	"MULTISPECIES:_PH_domain-containing_protein"
"BQ8897_RS04650"	0.775109	0.109879	8.54583e-13	7.42266e-12	NA	"WP_000582849.1"	"MULTISPECIES:_ATP-binding_cassette_domain-containing_protein"
"BQ8897_RS04655"	0.862636	0.131122	2.00696e-11	1.54739e-10	NA	"WP_000565395.1"	"MULTISPECIES:_ABC_transporter_permease"
"BQ8897_RS04660"	0.907465	0.1449	1.49624e-10	1.05781e-09	NA	"WP_000735508.1"	"MULTISPECIES:_hypothetical_protein"
"BQ8897_RS04665"	-0.0634982	0.126474	0.607836	0.738706	NA	"WP_000673086.1"	"MULTISPECIES:_DEAD/DEAH_box_helicase"
"BQ8897_RS04670"	-0.0977939	0.116402	0.39298	0.540569	NA	"WP_000598735.1"	"MULTISPECIES:_GIY-YIG_nuclease_family_protein"
"BQ8897_RS04675"	-0.0343863	0.0632321	0.583687	0.720049	NA	"WP_000567428.1"	"MULTISPECIES:_tRNA1(Val)_(adenine(37)-N6)-methyltransferase"
"BQ8897_RS04680"	-0.164038	0.114477	0.145387	0.24974	NA	"WP_000500222.1"	"MULTISPECIES:_1-acyl-sn-glycerol-3-phosphate_acyltransferase"
"BQ8897_RS04685"	0.0748507	0.389395	0.817561	0.884029	NA	"WP_000461741.1"	"MULTISPECIES:_helix-hairpin-helix_domain-containing_protein"
"BQ8897_RS04690"	-0.0750493	0.287256	0.770779	0.851177	NA	"WP_000902956.1"	"MULTISPECIES:_DNA_internalization-related_competence_protein_ComEC/Rec2"
"BQ8897_RS04695"	-0.513095	0.149953	0.000402926	0.00130905	NA	"WP_000153219.1"	"MULTISPECIES:_Cof-type_HAD-IIB_family_hydrolase"
"BQ8897_RS04700"	-0.419142	0.111316	0.000131653	0.000470853	NA	"WP_000200834.1"	"MULTISPECIES:_LacI_family_DNA-binding_transcriptional_regulator"
"BQ8897_RS04705"	-0.750159	0.11374	2.10366e-11	1.6161e-10	NA	"WP_000800989.1"	"MULTISPECIES:_alpha/beta_hydrolase"
"BQ8897_RS04710"	-0.191451	0.206371	0.328265	0.473317	NA	"WP_000468967.1"	"MULTISPECIES:_class_I_SAM-dependent_methyltransferase"
"BQ8897_RS04715"	-0.337211	0.0776209	1.20158e-05	5.12046e-05	NA	"WP_000560298.1"	"MULTISPECIES:_DNA_polymerase_III_subunit_delta"
"BQ8897_RS04720"	-0.437699	0.0605403	3.86166e-13	3.48204e-12	NA	"WP_000974717.1"	"MULTISPECIES:_superoxide_dismutase"
"BQ8897_RS04725"	-0.345583	0.0965942	0.000296022	0.000992023	NA	"WP_000584614.1"	"MULTISPECIES:_PRD_domain-containing_protein"
"BQ8897_RS04730"	-0.0738945	0.141296	0.591633	0.726751	NA	"WP_000170535.1"	"MULTISPECIES:_PTS_beta-glucoside_transporter_subunit_IIBCA"
"BQ8897_RS04735"	0.0131223	0.106053	0.900959	0.940746	NA	"WP_000151867.1"	"MULTISPECIES:_glycoside_hydrolase_family_1_protein"
"BQ8897_RS04740"	-0.454364	0.12928	0.000334014	0.00110886	NA	"WP_000776698.1"	"MULTISPECIES:_helix-turn-helix_domain-containing_protein"
"BQ8897_RS04745"	-0.0242434	0.278324	0.921771	0.95498	NA	"WP_000869897.1"	"MULTISPECIES:_glycerate_kinase"
"BQ8897_RS04750"	-0.12707	0.195083	0.494716	0.639973	NA	"WP_000388412.1"	"MULTISPECIES:_GntP_family_permease"
"BQ8897_RS04755"	0.721118	0.105348	4.16097e-12	3.36675e-11	NA	"WP_000814860.1"	"MULTISPECIES:_serine_hydrolase"
"BQ8897_RS04760"	-0.447152	0.0739264	1.1285e-09	7.48117e-09	NA	"WP_000606029.1"	"MULTISPECIES:_MarR_family_transcriptional_regulator"
"BQ8897_RS04765"	-0.508404	0.0815315	3.29582e-10	2.25515e-09	"queA"	"WP_001095267.1"	"MULTISPECIES:_tRNA_preQ1(34)_S-adenosylmethionine_ribosyltransferase-isomerase_QueA"
"BQ8897_RS04770"	1.35688	0.31979	4.16751e-06	1.89497e-05	NA	"WP_000656582.1"	"MULTISPECIES:_VIT_family_protein"
"BQ8897_RS04775"	-0.645119	0.436698	0.0661542	0.127284	NA	"WP_001263964.1"	"MULTISPECIES:_glucosamine-6-phosphate_deaminase"
"BQ8897_RS04780"	-0.25289	0.141518	0.0671355	0.128823	NA	"WP_000523782.1"	"MULTISPECIES:_glutathione_S-transferase_family_protein"
"BQ8897_RS04785"	-0.251481	0.207641	0.202005	0.32615	NA	"WP_001234961.1"	"MULTISPECIES:_rRNA_pseudouridine_synthase"
"BQ8897_RS04795"	-0.404654	0.122493	0.000824361	0.00254238	NA	"WP_001086198.1"	"MULTISPECIES:_MFS_transporter"
"BQ8897_RS04800"	0.30496	0.248258	0.186788	0.306228	NA	"WP_000903639.1"	"MULTISPECIES:_competence_protein_CoiA"
"BQ8897_RS04805"	0.528427	0.0676258	3.87457e-15	4.02199e-14	"pepF"	"WP_001282899.1"	"MULTISPECIES:_oligoendopeptidase_F"
"BQ8897_RS04810"	0.782717	0.0926989	1.50922e-17	1.73601e-16	NA	"WP_000736939.1"	"MULTISPECIES:_HAD_hydrolase-like_protein"
"BQ8897_RS04815"	-0.00389261	0.0614707	0.948605	0.974713	NA	"WP_000250853.1"	"MULTISPECIES:_O-methyltransferase"
"BQ8897_RS04820"	0.153956	0.0738742	0.0374679	0.0781683	"prsA"	"WP_000857818.1"	"MULTISPECIES:_peptidylprolyl_isomerase_PrsA"
"BQ8897_RS04825"	0.0336209	0.108911	0.755979	0.839393	NA	"WP_000190192.1"	"MULTISPECIES:_LURP-one-related_family_protein"
"BQ8897_RS04830"	0.0325536	0.0974347	0.745704	0.834082	"alaS"	"WP_000661555.1"	"MULTISPECIES:_alanine--tRNA_ligase"
"BQ8897_RS04835"	0.189525	0.115145	0.0950691	0.173803	NA	"WP_000232927.1"	"MULTISPECIES:_DUF554_domain-containing_protein"
"BQ8897_RS04840"	0.0600117	0.118594	0.608247	0.738784	NA	"WP_001050371.1"	"MULTISPECIES:_glycosyltransferase_family_8_protein"
"BQ8897_RS04845"	0.104545	0.249736	0.654098	0.772151	NA	"WP_001064638.1"	"MULTISPECIES:_hypothetical_protein"
"BQ8897_RS04850"	0.324888	0.261407	0.177926	0.293736	NA	"WP_001869572.1"	"MULTISPECIES:_hypothetical_protein"
"BQ8897_RS04855"	0.3191	0.246526	0.164408	0.276134	NA	"WP_000522958.1"	"MULTISPECIES:_helix-turn-helix_transcriptional_regulator"
"BQ8897_RS04860"	0.202458	0.166774	0.210662	0.336301	NA	"WP_000787658.1"	"MULTISPECIES:_DUF3169_family_protein"
"BQ8897_RS04865"	0.13397	0.0771915	0.0808073	0.151371	"thiT"	"WP_000042136.1"	"MULTISPECIES:_energy-coupled_thiamine_transporter_ThiT"
"BQ8897_RS04870"	-0.335275	0.0975921	0.000507463	0.00161901	"nrdF"	"WP_000214845.1"	"MULTISPECIES:_class_1b_ribonucleoside-diphosphate_reductase_subunit_beta"
"BQ8897_RS04875"	-0.307928	0.108955	0.00413974	0.010849	"nrdE"	"WP_000053864.1"	"MULTISPECIES:_class_1b_ribonucleoside-diphosphate_reductase_subunit_alpha"
"BQ8897_RS04880"	-0.124771	0.171287	0.455908	0.602667	NA	"WP_000719060.1"	"MULTISPECIES:_redoxin_NrdH"
"BQ8897_RS04885"	-0.0462768	0.0999108	0.629524	0.755998	NA	"WP_000146945.1"	"MULTISPECIES:_phosphocarrier_protein_HPr"
"BQ8897_RS04890"	-0.0882278	0.118811	0.445955	0.592717	"ptsP"	"WP_000138153.1"	"MULTISPECIES:_phosphoenolpyruvate--protein_phosphotransferase"
"BQ8897_RS04895"	-0.0729727	0.0644114	0.255041	0.390732	NA	"WP_000159913.1"	"MULTISPECIES:_NADP-dependent_glyceraldehyde-3-phosphate_dehydrogenase"
"BQ8897_RS04900"	-0.263274	0.0879892	0.00252485	0.00684765	NA	"WP_000733371.1"	"MULTISPECIES:_polysaccharide_deacetylase_family_protein"
"BQ8897_RS04905"	-0.396262	0.0717906	2.73206e-08	1.61495e-07	NA	"WP_000628858.1"	"MULTISPECIES:_DEAD/DEAH_box_helicase"
"BQ8897_RS04910"	-0.219412	0.122865	0.0693893	0.132431	"udk"	"WP_001227819.1"	"MULTISPECIES:_uridine_kinase"
"BQ8897_RS04915"	-0.186991	0.0717103	0.00869122	0.0214558	NA	"WP_001043210.1"	"MULTISPECIES:_GAF_domain-containing_protein"
"BQ8897_RS04920"	-0.166101	0.0791309	0.033287	0.0705525	"dnaX"	"WP_000283822.1"	"MULTISPECIES:_DNA_polymerase_III_subunit_gamma/tau"
"BQ8897_RS04925"	-0.27531	0.120837	0.0203857	0.0457121	NA	"WP_000166926.1"	"MULTISPECIES:_DUF3272_domain-containing_protein"
"BQ8897_RS04930"	-0.0882037	0.0964984	0.35408	0.500144	NA	"WP_001873801.1"	"MULTISPECIES:_bifunctional_biotin-"
"BQ8897_RS04935"	-0.285209	0.0941825	0.00219166	0.00600238	NA	"WP_000003952.1"	"MULTISPECIES:_methionine_adenosyltransferase"
"BQ8897_RS04940"	0.080659	0.660861	0.654349	0.772151	NA	"WP_000880724.1"	"MULTISPECIES:_hypothetical_protein"
"BQ8897_RS04945"	1.72512	0.30051	1.27528e-09	8.40364e-09	NA	"WP_000743859.1"	"MULTISPECIES:_hypothetical_protein"
"BQ8897_RS04950"	1.55758	0.347821	1.1351e-06	5.50228e-06	NA	"WP_000724547.1"	"MULTISPECIES:_hypothetical_protein"
"BQ8897_RS04955"	0.241238	0.433025	0.47705	0.623564	"thiW"	"WP_000181409.1"	"MULTISPECIES:_energy_coupling_factor_transporter_S_component_ThiW"
"BQ8897_RS04960"	0.200375	0.345729	0.502992	0.64753	NA	"WP_000766003.1"	"MULTISPECIES:_ECF_transporter_S_component"
"BQ8897_RS04965"	0.146081	0.305414	0.596483	0.729492	NA	"WP_000953604.1"	"MULTISPECIES:_ATP-binding_cassette_domain-containing_protein"
"BQ8897_RS04970"	0.271541	0.385529	0.39557	0.543781	NA	"WP_001869771.1"	"MULTISPECIES:_ABC_transporter"
"BQ8897_RS04975"	0.306831	0.379334	0.333511	0.478564	"tenA"	"WP_000910129.1"	"MULTISPECIES:_thiaminase_II"
"BQ8897_RS04980"	0.272598	0.337258	0.3536	0.499974	"thiD"	"WP_000221577.1"	"MULTISPECIES:_bifunctional_hydroxymethylpyrimidine_kinase/phosphomethylpyrimidine_kinase"
"BQ8897_RS04985"	0.307186	0.346332	0.302816	0.447806	"thiM"	"WP_000280416.1"	"MULTISPECIES:_hydroxyethylthiazole_kinase"
"BQ8897_RS04990"	0.367776	0.280346	0.149579	0.254847	NA	"WP_001869769.1"	"MULTISPECIES:_thiamine_phosphate_synthase"
"BQ8897_RS04995"	0.360248	0.142123	0.00941649	0.0229797	NA	"WP_001226243.1"	"MULTISPECIES:_UDP-N-acetylglucosamine_1-carboxyvinyltransferase"
"BQ8897_RS05000"	-0.13267	0.0891646	0.133033	0.232045	NA	"WP_000355951.1"	"MULTISPECIES:_GNAT_family_N-acetyltransferase"
"BQ8897_RS05005"	-0.0724638	0.105233	0.484836	0.630139	NA	"WP_000033794.1"	"MULTISPECIES:_CBS_domain-containing_protein"
"BQ8897_RS05010"	-0.158701	0.0773494	0.0387304	0.080408	NA	"WP_000631567.1"	"MULTISPECIES:_methionyl_aminopeptidase"
"BQ8897_RS05015"	-0.143836	0.096611	0.131973	0.230953	NA	"WP_000768440.1"	"MULTISPECIES:_YihY/virulence_factor_BrkB_family_protein"
"BQ8897_RS05020"	0.0156035	0.157406	0.91987	0.95394	NA	"WP_000239848.1"	"MULTISPECIES:_GtrA_family_protein"
"BQ8897_RS05025"	0.0471684	0.0899643	0.572151	0.709521	NA	"WP_001091615.1"	"MULTISPECIES:_QueT_transporter_family_protein"
"BQ8897_RS05030"	0.0300615	0.105469	0.778802	0.854274	"ligA"	"WP_001873803.1"	"MULTISPECIES:_NAD-dependent_DNA_ligase_LigA"
"BQ8897_RS05035"	-0.00190907	0.127374	0.993012	0.99535	NA	"WP_000744289.1"	"MULTISPECIES:_diacylglycerol_kinase_family_lipid_kinase"
"BQ8897_RS05040"	0.0686016	0.095822	0.457851	0.604035	"pulA"	"WP_000370739.1"	"MULTISPECIES:_type_I_pullulanase"
"BQ8897_RS05045"	0.0223533	0.131339	0.863567	0.915631	"glgB"	"WP_000066077.1"	"MULTISPECIES:_1,4-alpha-glucan_branching_protein_GlgB"
"BQ8897_RS05050"	0.00573669	0.116997	0.961917	0.980578	NA	"WP_000787243.1"	"MULTISPECIES:_glucose-1-phosphate_adenylyltransferase"
"BQ8897_RS05055"	0.118531	0.222904	0.575572	0.712932	"glgD"	NA	NA
"BQ8897_RS05060"	0.147926	0.156534	0.33217	0.477689	"glgA"	"WP_000699857.1"	"MULTISPECIES:_glycogen_synthase_GlgA"
"BQ8897_RS05065"	-1.01682	0.0914814	3.45613e-29	7.28183e-28	NA	"WP_001046538.1"	"MULTISPECIES:_F0F1_ATP_synthase_subunit_C"
"BQ8897_RS05070"	-0.958856	0.0911172	3.04042e-26	5.5776e-25	"atpB"	"WP_000446421.1"	"MULTISPECIES:_F0F1_ATP_synthase_subunit_A"
"BQ8897_RS05075"	-0.978306	0.0797746	4.51442e-35	1.20083e-33	"atpF"	"WP_000025478.1"	"MULTISPECIES:_F0F1_ATP_synthase_subunit_B"
"BQ8897_RS05080"	-1.00302	0.0843153	4.18944e-33	1.03664e-31	NA	"WP_001036757.1"	"MULTISPECIES:_F0F1_ATP_synthase_subunit_delta"
"BQ8897_RS05085"	-0.927344	0.0775187	1.11157e-32	2.71887e-31	NA	"WP_000996613.1"	"MULTISPECIES:_F0F1_ATP_synthase_subunit_alpha"
"BQ8897_RS05090"	-0.913337	0.0677382	7.49959e-42	2.65985e-40	NA	"WP_000919083.1"	"MULTISPECIES:_F0F1_ATP_synthase_subunit_gamma"
"BQ8897_RS05095"	-0.922621	0.0665324	3.90065e-44	1.48225e-42	"atpD"	"WP_000094375.1"	"MULTISPECIES:_F0F1_ATP_synthase_subunit_beta"
"BQ8897_RS05100"	-0.946548	0.0783752	3.95958e-34	1.02756e-32	NA	"WP_000068055.1"	"MULTISPECIES:_F0F1_ATP_synthase_subunit_epsilon"
"BQ8897_RS05105"	-0.324864	0.117367	0.0049048	0.0126056	NA	"WP_000602601.1"	"MULTISPECIES:_DUF1146_domain-containing_protein"
"BQ8897_RS05110"	-0.477503	0.0948187	3.50445e-07	1.81447e-06	"murA"	"WP_000357880.1"	"MULTISPECIES:_UDP-N-acetylglucosamine_1-carboxyvinyltransferase"
"BQ8897_RS05115"	-0.22702	0.116779	0.0481283	0.0965287	NA	"WP_000168511.1"	"MULTISPECIES:_DNA-directed_RNA_polymerase_subunit_beta"
"BQ8897_RS05120"	-0.124722	0.0837705	0.132905	0.232011	NA	"WP_000163017.1"	"DNA/RNA_non-specific_endonuclease"
"BQ8897_RS05125"	-0.160353	0.105678	0.123225	0.217251	"pheS"	"WP_000365655.1"	"MULTISPECIES:_phenylalanine--tRNA_ligase_subunit_alpha"
"BQ8897_RS05130"	-0.144353	0.109015	0.182535	0.300181	NA	NA	NA
"BQ8897_RS05135"	-0.13337	0.113154	0.231894	0.362312	NA	"WP_000961583.1"	"MULTISPECIES:_phenylalanine--tRNA_ligase_subunit_beta"
"BQ8897_RS05140"	1.41771	0.156823	2.6859e-20	3.57225e-19	NA	"WP_000686762.1"	"MULTISPECIES:_neutral_zinc_metallopeptidase"
"BQ8897_RS05145"	-0.430275	0.0833457	2.1238e-07	1.12424e-06	"rexB"	"WP_000772305.1"	"MULTISPECIES:_ATP-dependent_nuclease_subunit_B"
"BQ8897_RS05150"	-0.478588	0.0644779	8.67652e-14	8.20606e-13	"addA"	"WP_000143239.1"	"MULTISPECIES:_helicase-exonuclease_AddAB_subunit_AddA"
"BQ8897_RS05155"	-0.442874	0.068779	9.35015e-11	6.76773e-10	NA	"WP_000634649.1"	"MULTISPECIES:_magnesium_transporter_CorA_family_protein"
"BQ8897_RS05160"	-0.231377	0.0656541	0.000391961	0.00127928	"mnmE"	"WP_000028887.1"	"MULTISPECIES:_tRNA_uridine-5-carboxymethylaminomethyl(34)_synthesis_GTPase_MnmE"
"BQ8897_RS05165"	-0.215447	0.0770183	0.00484396	0.0124643	NA	"WP_000584915.1"	"MULTISPECIES:_ABC-F_family_ATP-binding_cassette_domain-containing_protein"
"BQ8897_RS05170"	-0.553757	0.105421	1.15076e-07	6.32769e-07	NA	"WP_000258166.1"	"MULTISPECIES:_thiamine_pyrophosphate-dependent_dehydrogenase_E1_component_subunit_alpha"
"BQ8897_RS05175"	-0.445129	0.0716899	4.02376e-10	2.71827e-09	NA	"WP_000005088.1"	"MULTISPECIES:_alpha-ketoacid_dehydrogenase_subunit_beta"
"BQ8897_RS05180"	-0.40532	0.0930825	1.43425e-05	6.07987e-05	NA	"WP_000257562.1"	"MULTISPECIES:_dihydrolipoamide_acetyltransferase"
"BQ8897_RS05185"	-0.411108	0.0913784	6.72233e-06	2.97911e-05	"lpdA"	"WP_000863368.1"	"MULTISPECIES:_dihydrolipoyl_dehydrogenase"
"BQ8897_RS05190"	1.17538	0.147129	3.61159e-16	3.94127e-15	NA	"WP_000875298.1"	"MULTISPECIES:_lipoate--protein_ligase"
"BQ8897_RS05200"	-0.125927	0.116912	0.273335	0.413108	"ltrA"	NA	NA
"BQ8897_RS05205"	-0.227606	0.113192	0.0411596	0.0844457	NA	"WP_000222749.1"	"MULTISPECIES:_type_1_glutamine_amidotransferase"
"BQ8897_RS05210"	-0.363312	0.0944564	0.00011886	0.000430158	NA	"WP_000700875.1"	"MULTISPECIES:_Mur_ligase_family_protein"
"BQ8897_RS05215"	-0.280978	0.0825414	0.000598475	0.00186738	NA	"WP_000350949.1"	"MULTISPECIES:_TIGR00159_family_protein"
"BQ8897_RS05220"	-0.178374	0.081356	0.0270861	0.0591779	NA	"WP_000713236.1"	"MULTISPECIES:_YbbR-like_domain-containing_protein"
"BQ8897_RS05225"	-0.25026	0.110884	0.0217065	0.0484695	NA	"WP_000521432.1"	"MULTISPECIES:_phosphoglucosamine_mutase"
"BQ8897_RS05230"	-0.350199	0.0967965	0.000253058	0.000860021	NA	"WP_000159234.1"	"MULTISPECIES:_YbgA_family_protein"
"BQ8897_RS05235"	0.418227	0.266692	0.0877678	0.161846	NA	"WP_001241816.1"	"MULTISPECIES:_hypothetical_protein"
"BQ8897_RS05240"	-0.118378	0.0994304	0.228182	0.358884	NA	"WP_000914665.1"	"MULTISPECIES:_oxygen-independent_coproporphyrinogen_III_oxidase"
"BQ8897_RS05245"	-0.113864	0.0837837	0.169159	0.282329	NA	"WP_000523795.1"	"MULTISPECIES:_acyl-ACP_thioesterase"
"BQ8897_RS05250"	-0.154083	0.0769754	0.0437958	0.089099	NA	"WP_000323544.1"	"MULTISPECIES:_TIGR01457_family_HAD-type_hydrolase"
"BQ8897_RS05255"	-0.195407	0.0718273	0.00611723	0.0155155	NA	"WP_000653357.1"	"MULTISPECIES:_TIGR01906_family_membrane_protein"
"BQ8897_RS05260"	2.44986	0.0981835	5.76036e-138	4.71463e-136	"cas9"	"WP_001040107.1"	"MULTISPECIES:_type_II_CRISPR_RNA-guided_endonuclease_Cas9"
"BQ8897_RS05265"	2.45812	0.130347	2.4643e-80	1.5891e-78	"cas1"	"WP_000929494.1"	"MULTISPECIES:_type_II_CRISPR-associated_endonuclease_Cas1"
"BQ8897_RS05270"	2.32165	0.141318	1.179e-61	6.43309e-60	"cas2"	"WP_000122196.1"	"MULTISPECIES:_CRISPR-associated_endonuclease_Cas2"
"BQ8897_RS05275"	2.45576	0.173928	2.6978e-46	1.08319e-44	"csn2"	"WP_000590710.1"	"MULTISPECIES:_type_II-A_CRISPR-associated_protein_Csn2"
"BQ8897_RS05285"	-0.855863	0.0994122	3.03881e-18	3.61261e-17	"ndk"	"WP_000438312.1"	"MULTISPECIES:_nucleoside-diphosphate_kinase"
"BQ8897_RS05290"	-0.181436	0.0896511	0.0410461	0.0843744	"lepA"	"WP_001019130.1"	"MULTISPECIES:_elongation_factor_4"
"BQ8897_RS05295"	0.435008	0.147809	0.00252604	0.00684765	NA	"WP_000678305.1"	"MULTISPECIES:_pneumococcal-type_histidine_triad_protein"
"BQ8897_RS05300"	-0.32936	0.128548	0.00880684	0.0217161	NA	"WP_000180008.1"	"MULTISPECIES:_HD_domain-containing_protein"
"BQ8897_RS05305"	-0.221879	0.100984	0.0260848	0.0572252	NA	"WP_000621139.1"	"MULTISPECIES:_GNAT_family_N-acetyltransferase"
"BQ8897_RS05310"	-0.189158	0.119388	0.10705	0.192401	"msrB"	"WP_000665411.1"	"MULTISPECIES:_peptide-methionine_(R)-S-oxide_reductase_MsrB"
"BQ8897_RS05315"	0.89865	0.119326	2.03828e-14	2.01743e-13	NA	"WP_000168910.1"	"MULTISPECIES:_cation-transporting_P-type_ATPase"
"BQ8897_RS05320"	0.483018	0.0766678	2.23226e-10	1.55746e-09	NA	"WP_000065314.1"	"MULTISPECIES:_DUF2974_domain-containing_protein"
"BQ8897_RS05325"	1.32455	0.125293	8.92087e-27	1.69496e-25	NA	"WP_000146567.1"	"MULTISPECIES:_CatB-related_O-acetyltransferase"
"BQ8897_RS05335"	-0.00110011	0.0951792	0.994434	0.996307	NA	"WP_001056394.1"	"MULTISPECIES:_TVP38/TMEM64_family_protein"
"BQ8897_RS05340"	-0.0436945	0.0966843	0.658304	0.775677	NA	"WP_000467138.1"	"MULTISPECIES:_hypothetical_protein"
"BQ8897_RS05345"	-0.0519345	0.145613	0.709776	0.808567	NA	"WP_000192677.1"	"MULTISPECIES:_ABC_transporter_ATP-binding_protein"
"BQ8897_RS05350"	-0.124505	0.162472	0.425061	0.573207	NA	"WP_000312256.1"	"MULTISPECIES:_GntR_family_transcriptional_regulator"
"BQ8897_RS05355"	-0.303231	0.0968779	0.0015068	0.0042753	NA	"WP_000457951.1"	"MULTISPECIES:_DNA_polymerase_III_subunit_alpha"
"BQ8897_RS05360"	-0.246781	0.103104	0.0157924	0.0361304	"pfkA"	"WP_000820830.1"	"MULTISPECIES:_6-phosphofructokinase"
"BQ8897_RS05365"	-0.299297	0.0852887	0.000410557	0.00133181	"pyk"	"WP_001042782.1"	"MULTISPECIES:_pyruvate_kinase"
"BQ8897_RS05370"	-0.371159	0.087871	1.99882e-05	8.30758e-05	"lepB"	"WP_000240773.1"	"MULTISPECIES:_signal_peptidase_I"
"BQ8897_RS05380"	-0.0678158	0.326906	0.823213	0.887436	"glmS"	"WP_000334317.1"	"MULTISPECIES:_glutamine--fructose-6-phosphate_transaminase_(isomerizing)"
"BQ8897_RS05385"	0.816964	0.15582	7.07199e-08	4.00131e-07	NA	"WP_000056776.1"	"MULTISPECIES:_alkylphosphonate_utilization_protein"
"BQ8897_RS05390"	-0.25104	0.078456	0.00126626	0.0036963	NA	"WP_000120401.1"	"MULTISPECIES:_amino_acid_ABC_transporter_permease"
"BQ8897_RS05395"	-0.169806	0.0966211	0.0755177	0.142987	NA	"WP_000891276.1"	"MULTISPECIES:_amino_acid_ABC_transporter_ATP-binding_protein"
"BQ8897_RS05400"	-0.0274585	0.086564	0.74491	0.834082	NA	"WP_001873511.1"	"MULTISPECIES:_amino_acid_ABC_transporter_substrate-binding_protein"
"BQ8897_RS05405"	-0.131352	0.12315	0.27736	0.417886	NA	"WP_001274006.1"	"MULTISPECIES:_30S_ribosomal_protein_S20"
"BQ8897_RS05410"	-0.214712	0.0889524	0.014674	0.0339032	NA	"WP_001058331.1"	"MULTISPECIES:_type_I_pantothenate_kinase"
"BQ8897_RS05415"	0.115401	0.132469	0.37355	0.518535	NA	"WP_000002661.1"	"MULTISPECIES:_class_I_SAM-dependent_methyltransferase"
"BQ8897_RS05420"	0.29479	0.147917	0.041077	0.0843744	NA	"WP_000526762.1"	"MULTISPECIES:_cytidine_deaminase"
"BQ8897_RS05425"	0.145311	0.128641	0.268194	0.407073	NA	"WP_001034779.1"	"MULTISPECIES:_BMP_family_protein"
"BQ8897_RS05430"	0.376794	0.15224	0.0112843	0.0268601	NA	"WP_086874272.1"	"ABC_transporter_ATP-binding_protein"
"BQ8897_RS05435"	0.314516	0.147898	0.0294428	0.0632872	NA	"WP_000036989.1"	"MULTISPECIES:_ABC_transporter_permease"
"BQ8897_RS05440"	0.346883	0.148436	0.0163243	0.0371929	NA	"WP_000060306.1"	"MULTISPECIES:_ABC_transporter_permease"
"BQ8897_RS05445"	1.31038	0.13029	2.13792e-24	3.6396e-23	NA	"WP_000036813.1"	"MULTISPECIES:_FAD-dependent_oxidoreductase"
"BQ8897_RS05450"	-0.366384	0.113937	0.0010632	0.00319561	NA	"WP_000127487.1"	"MULTISPECIES:_L-lactate_dehydrogenase"
"BQ8897_RS05455"	-0.0208048	0.0935381	0.821386	0.886813	"gyrA"	"WP_001152978.1"	"MULTISPECIES:_DNA_gyrase_subunit_A"
"BQ8897_RS05460"	0.0148734	0.0813322	0.855127	0.90944	NA	"WP_001244681.1"	"MULTISPECIES:_class_A_sortase"
"BQ8897_RS05465"	0.0834513	0.11683	0.469372	0.615797	NA	"WP_000767937.1"	"MULTISPECIES:_VOC_family_protein"
"BQ8897_RS05470"	0.466031	0.103913	5.56843e-06	2.49466e-05	NA	"WP_000023418.1"	"MULTISPECIES:_DUF1002_domain-containing_protein"
"BQ8897_RS05475"	0.0508675	0.0902097	0.554402	0.693916	NA	"WP_000547446.1"	"MULTISPECIES:_cation:proton_antiporter"
"BQ8897_RS05480"	-0.201798	0.110794	0.0663746	0.127478	"guaA"	"WP_000129872.1"	"MULTISPECIES:_glutamine-hydrolyzing_GMP_synthase"
"BQ8897_RS05485"	-0.360401	0.117835	0.00185741	0.00516	NA	"WP_000936162.1"	"MULTISPECIES:_GntR_family_transcriptional_regulator"
"BQ8897_RS05490"	-0.315548	0.0984558	0.00131498	0.00381758	"trmFO"	"WP_000083755.1"	"MULTISPECIES:_methylenetetrahydrofolate--tRNA-(uracil(54)-C(5))-methyltransferase_(FADH(2)-oxidizing)_TrmFO"
"BQ8897_RS05495"	-0.280396	0.0833242	0.000691402	0.00214789	NA	"WP_000559002.1"	"MULTISPECIES:_GNAT_family_N-acetyltransferase"
"BQ8897_RS05500"	-0.379001	0.0896761	1.95974e-05	8.16109e-05	NA	"WP_000694284.1"	"MULTISPECIES:_O-sialoglycoprotein_endopeptidase"
"BQ8897_RS05505"	-1.93415	0.196127	7.15608e-24	1.1714e-22	NA	NA	NA
"BQ8897_RS05510"	-0.396025	0.176711	0.0199552	0.0448414	NA	"WP_001253125.1"	"MULTISPECIES:_S41_family_peptidase"
"BQ8897_RS05515"	-0.563982	0.113816	4.76211e-07	2.40137e-06	NA	"WP_000923535.1"	"MULTISPECIES:_ABC_transporter_ATP-binding_protein"
"BQ8897_RS05520"	-0.459028	0.0922038	4.88551e-07	2.4462e-06	NA	"WP_000499553.1"	"MULTISPECIES:_ABC_transporter_permease"
"BQ8897_RS05525"	-0.424778	0.090379	2.06441e-06	9.67637e-06	NA	"WP_000076874.1"	"MULTISPECIES:_response_regulator_transcription_factor"
"BQ8897_RS05530"	-0.386027	0.0902506	1.55606e-05	6.54629e-05	NA	"WP_000620981.1"	"MULTISPECIES:_sensor_histidine_kinase"
"BQ8897_RS05535"	-0.367977	0.0970053	0.00012423	0.000447314	"xerS"	"WP_000817931.1"	"MULTISPECIES:_tyrosine_recombinase_XerS"
"BQ8897_RS05540"	-0.0864449	0.0982535	0.373169	0.518344	NA	"WP_000093958.1"	"MULTISPECIES:_peptide_ABC_transporter_substrate-binding_protein"
"BQ8897_RS05545"	-0.0474126	0.116799	0.679006	0.792844	NA	"WP_000622399.1"	"MULTISPECIES:_DUF3307_domain-containing_protein"
"BQ8897_RS05550"	-0.0260079	0.129704	0.836797	0.89708	NA	"WP_000280311.1"	"MULTISPECIES:_DNA-binding_protein"
"BQ8897_RS05555"	-0.228956	0.0904567	0.010688	0.0255551	"ffh"	"WP_000863591.1"	"MULTISPECIES:_signal_recognition_particle_protein"
"BQ8897_RS05560"	-0.253825	0.102488	0.012114	0.028654	NA	"WP_000402075.1"	"MULTISPECIES:_putative_DNA-binding_protein"
"BQ8897_RS05565"	-0.148775	0.0997201	0.14871	0.253977	NA	"WP_000042576.1"	"MULTISPECIES:_HAMP_domain-containing_histidine_kinase"
"BQ8897_RS05570"	-0.178325	0.107268	0.0922108	0.169451	NA	"WP_000590620.1"	"MULTISPECIES:_response_regulator_transcription_factor"
"BQ8897_RS05575"	-0.38098	0.0661409	6.76468e-09	4.24639e-08	NA	"WP_000859382.1"	"MULTISPECIES:_M1_family_metallopeptidase"
"BQ8897_RS05580"	-0.242307	0.0866428	0.0046657	0.0120493	"phoU"	"WP_000946330.1"	"MULTISPECIES:_phosphate_signaling_complex_protein_PhoU"
"BQ8897_RS05585"	-0.193153	0.0969213	0.0469831	0.0946781	"pstB"	"WP_000193363.1"	"MULTISPECIES:_phosphate_ABC_transporter_ATP-binding_protein"
"BQ8897_RS05590"	-0.179141	0.0805167	0.0245284	0.0543147	"pstB"	"WP_000852851.1"	"MULTISPECIES:_phosphate_ABC_transporter_ATP-binding_protein"
"BQ8897_RS05595"	-0.259415	0.081847	0.00140459	0.00403913	"pstA"	"WP_000992189.1"	"MULTISPECIES:_phosphate_ABC_transporter_permease_PstA"
"BQ8897_RS05600"	-0.0508845	0.0765013	0.502956	0.64753	"pstC"	"WP_000795717.1"	"MULTISPECIES:_phosphate_ABC_transporter_permease_subunit_PstC"
"BQ8897_RS05605"	-0.137831	0.114575	0.220995	0.34887	"pstS"	"WP_000739331.1"	"MULTISPECIES:_phosphate_ABC_transporter_substrate-binding_protein_PstS_family_protein"
"BQ8897_RS05610"	-0.0835768	0.084696	0.319401	0.465463	NA	"WP_000775401.1"	"MULTISPECIES:_RsmF_rRNA_methyltransferase_first_C-terminal_domain-containing_protein"
"BQ8897_RS05615"	0.0216096	0.125447	0.858126	0.911679	NA	"WP_000338948.1"	"MULTISPECIES:_inositol_monophosphatase_family_protein"
"BQ8897_RS05620"	-0.0369351	0.139146	0.785017	0.860204	NA	"WP_000625904.1"	"MULTISPECIES:_UPF0223_family_protein"
"BQ8897_RS05625"	0.0638905	0.128114	0.606272	0.737648	NA	"WP_000631264.1"	"MULTISPECIES:_Spx/MgsR_family_RNA_polymerase-binding_regulatory_protein"
"BQ8897_RS05630"	-0.139833	0.0748425	0.0599226	0.117417	NA	"WP_000690921.1"	"MULTISPECIES:_bifunctional_riboflavin_kinase/FAD_synthetase"
"BQ8897_RS05635"	0.00176535	0.105495	0.990011	0.994344	"truB"	"WP_001873502.1"	"MULTISPECIES:_tRNA_pseudouridine(55)_synthase_TruB"
"BQ8897_RS05640"	0.127228	0.156953	0.4054	0.552299	NA	"WP_000702703.1"	"MULTISPECIES:_GNAT_family_N-acetyltransferase"
"BQ8897_RS05645"	0.0319069	0.136008	0.79655	0.867481	NA	"WP_001002583.1"	"MULTISPECIES:_DUF2130_domain-containing_protein"
"BQ8897_RS05650"	9.29044e-06	0.136767	0.997356	0.998035	NA	"WP_001135934.1"	"MULTISPECIES:_restriction_endonuclease_subunit_S"
"BQ8897_RS05655"	-0.478495	0.157561	0.00172785	0.00482527	NA	"WP_001232132.1"	"MULTISPECIES:_CPBP_family_intramembrane_metalloprotease"
"BQ8897_RS05660"	-0.0496457	0.0757563	0.505644	0.649179	NA	"WP_000520616.1"	"MULTISPECIES:_ABC_transporter_permease"
"BQ8897_RS05665"	-0.148005	0.125963	0.230966	0.361394	NA	"WP_000120355.1"	"MULTISPECIES:_ABC_transporter_ATP-binding_protein"
"BQ8897_RS05670"	-0.0429712	0.0861615	0.64253	0.764025	"topA"	"WP_000246611.1"	"MULTISPECIES:_type_I_DNA_topoisomerase"
"BQ8897_RS05675"	0.590112	0.403019	0.0764488	0.144479	"dprA"	"WP_001015250.1"	"MULTISPECIES:_DNA-protecting_protein_DprA"
"BQ8897_RS05680"	0.952358	0.171584	1.02923e-08	6.3484e-08	NA	"WP_000162771.1"	"MULTISPECIES:_siderophore_ABC_transporter_substrate-binding_protein"
"BQ8897_RS05685"	1.01582	0.14388	5.17322e-13	4.54901e-12	NA	"WP_000614758.1"	"MULTISPECIES:_ATP-binding_cassette_domain-containing_protein"
"BQ8897_RS05690"	1.06786	0.142792	2.37103e-14	2.32513e-13	NA	"WP_000588583.1"	"MULTISPECIES:_iron_chelate_uptake_ABC_transporter_family_permease_subunit"
"BQ8897_RS05695"	0.998061	0.148441	5.38415e-12	4.32357e-11	NA	"WP_000735592.1"	"MULTISPECIES:_iron_chelate_uptake_ABC_transporter_family_permease_subunit"
"BQ8897_RS05700"	-0.248159	0.128443	0.0475232	0.0954952	NA	"WP_000136503.1"	"MULTISPECIES:_sugar_O-acetyltransferase"
"BQ8897_RS05705"	-0.25409	0.105504	0.0142609	0.0332608	NA	"WP_000201092.1"	"MULTISPECIES:_ribonuclease_HII"
"BQ8897_RS05710"	-0.270632	0.0988491	0.00555074	0.01418	"ylqF"	"WP_086874273.1"	"ribosome_biogenesis_GTPase_YlqF"
"BQ8897_RS05715"	-0.918638	0.321952	0.00144406	0.00412478	NA	"WP_001231797.1"	"MULTISPECIES:_L,D-transpeptidase"
"BQ8897_RS05720"	-0.0908771	0.262588	0.704938	0.806076	NA	"WP_000256021.1"	"MULTISPECIES:_carbon_starvation_protein_A"
"BQ8897_RS05725"	-0.061692	0.0941385	0.507316	0.650343	NA	"WP_000866963.1"	"MULTISPECIES:_LytTR_family_transcriptional_regulator_DNA-binding_domain-containing_protein"
"BQ8897_RS05730"	-0.0753614	0.0706316	0.282125	0.423685	NA	"WP_000171908.1"	"MULTISPECIES:_sensor_histidine_kinase"
"BQ8897_RS05735"	-0.300529	0.114208	0.00750939	0.0188221	NA	NA	NA
"BQ8897_RS05750"	-0.244169	0.0950753	0.00942805	0.0229816	NA	"WP_001873879.1"	"MULTISPECIES:_hypothetical_protein"
"BQ8897_RS05755"	-0.382043	0.102821	0.000165637	0.000583567	NA	"WP_017644458.1"	"MULTISPECIES:_hypothetical_protein"
"BQ8897_RS05765"	-0.279056	0.175621	0.0991706	0.180064	NA	NA	NA
"BQ8897_RS05770"	-0.403431	0.0839441	1.25115e-06	6.03731e-06	NA	"WP_001869194.1"	"MULTISPECIES:_hypothetical_protein"
"BQ8897_RS05775"	-0.186237	0.127406	0.134387	0.234215	NA	NA	NA
"BQ8897_RS05780"	-0.28269	0.117223	0.0141858	0.0331365	NA	"WP_000075066.1"	"MULTISPECIES:_hypothetical_protein"
"BQ8897_RS05785"	-0.257829	0.121131	0.0303039	0.0650066	NA	"WP_000744744.1"	"MULTISPECIES:_hypothetical_protein"
"BQ8897_RS05790"	-0.119736	0.076859	0.116766	0.20741	"essC"	"WP_001873877.1"	"type_VII_secretion_protein_EssC"
"BQ8897_RS05795"	-0.040513	0.12441	0.739327	0.830539	"essB"	"WP_000447068.1"	"MULTISPECIES:_type_VII_secretion_protein_EssB"
"BQ8897_RS05800"	-0.04425	0.31339	0.8719	0.920339	NA	"WP_001091721.1"	"MULTISPECIES:_EsaB/YukD_family_protein"
"BQ8897_RS05805"	0.050895	0.154232	0.735944	0.828559	"essA"	"WP_000769476.1"	"MULTISPECIES:_type_VII_secretion_protein_EssA"
"BQ8897_RS05810"	-0.177417	0.10663	0.0914653	0.168227	NA	"WP_000248581.1"	"MULTISPECIES:_phage_infection_protein"
"BQ8897_RS05815"	-0.0368353	0.266655	0.878903	0.925436	NA	"WP_001869208.1"	"MULTISPECIES:_WxcM-like_domain-containing_protein"
"BQ8897_RS05820"	-0.177587	0.189213	0.327128	0.472271	NA	"WP_000921237.1"	"MULTISPECIES:_hypothetical_protein"
"BQ8897_RS05825"	0.367408	0.13802	0.00650904	0.01647	"carB"	"WP_001126461.1"	"MULTISPECIES:_carbamoyl-phosphate_synthase_large_subunit"
"BQ8897_RS05830"	0.579442	0.216995	0.00474158	0.0122156	"carA"	"WP_000826118.1"	"MULTISPECIES:_glutamine-hydrolyzing_carbamoyl-phosphate_synthase_small_subunit"
"BQ8897_RS05835"	0.767643	0.252131	0.00106819	0.00320609	NA	"WP_001016469.1"	"MULTISPECIES:_aspartate_carbamoyltransferase_catalytic_subunit"
"BQ8897_RS05840"	0.463748	0.14466	0.00101667	0.00307312	NA	"WP_000275477.1"	"MULTISPECIES:_dihydroorotase"
"BQ8897_RS05845"	0.405252	0.18279	0.0211114	0.0472398	NA	"WP_000362328.1"	"MULTISPECIES:_orotate_phosphoribosyltransferase"
"BQ8897_RS05850"	0.531125	0.193576	0.00413078	0.0108388	"pyrF"	"WP_000890170.1"	"MULTISPECIES:_orotidine-5\\'-phosphate_decarboxylase"
"BQ8897_RS05855"	0.0164156	0.101058	0.830799	0.893802	NA	"WP_001178655.1"	"MULTISPECIES:_threonine/serine_exporter_family_protein"
"BQ8897_RS05860"	-0.041399	0.0882305	0.672927	0.786807	NA	"WP_000025410.1"	"MULTISPECIES:_ABC-F_family_ATP-binding_cassette_domain-containing_protein"
"BQ8897_RS05865"	-0.108649	0.10261	0.284031	0.425828	NA	"WP_001165746.1"	"MULTISPECIES:_hypothetical_protein"
"BQ8897_RS05870"	1.41462	0.11763	5.15477e-34	1.32161e-32	NA	"WP_000542446.1"	"MULTISPECIES:_aspartate-semialdehyde_dehydrogenase"
"BQ8897_RS05875"	0.280093	0.366569	0.36696	0.511723	NA	"WP_086874274.1"	"LPXTG_cell_wall_anchor_domain-containing_protein"
"BQ8897_RS05880"	0.0459167	0.085447	0.588867	0.723922	"cls"	"WP_000602953.1"	"MULTISPECIES:_cardiolipin_synthase"
"BQ8897_RS05885"	-0.222332	0.085264	0.00845434	0.0209196	NA	"WP_000845311.1"	"MULTISPECIES:_formate--tetrahydrofolate_ligase"
"BQ8897_RS05890"	-0.182466	0.0989785	0.0620897	0.120554	NA	"WP_000280831.1"	"MULTISPECIES:_lipoate--protein_ligase"
"BQ8897_RS05895"	-0.236079	0.0863346	0.00577487	0.0146997	NA	"WP_000219401.1"	"MULTISPECIES:_NAD-dependent_deacetylase"
"BQ8897_RS05900"	-0.27174	0.0594641	4.39673e-06	1.99069e-05	NA	"WP_001133602.1"	"MULTISPECIES:_protein-ADP-ribose_hydrolase"
"BQ8897_RS05905"	-0.362126	0.0897546	4.60761e-05	0.000181574	NA	"WP_000717326.1"	"MULTISPECIES:_glycine_cleavage_system_protein_H"
"BQ8897_RS05910"	-0.293323	0.0920393	0.00126484	0.0036963	NA	"WP_000778218.1"	"MULTISPECIES:_MsnO8_family_LLM_class_oxidoreductase"
"BQ8897_RS05915"	-0.283355	0.0943757	0.00237112	0.00646061	NA	"WP_001067085.1"	"MULTISPECIES:_NADH-dependent_flavin_oxidoreductase"
"BQ8897_RS05920"	-0.390754	0.0838851	2.62208e-06	1.21037e-05	NA	"WP_000455160.1"	"MULTISPECIES:_lipoate--protein_ligase_family_protein"
"BQ8897_RS05925"	-0.492986	0.127549	8.42568e-05	0.000314559	"coaB"	"WP_001873872.1"	"MULTISPECIES:_phosphopantothenate--cysteine_ligase"
"BQ8897_RS05930"	-0.438977	0.106584	2.95408e-05	0.000119284	"coaC"	"WP_000595816.1"	"MULTISPECIES:_phosphopantothenoylcysteine_decarboxylase"
"BQ8897_RS05935"	-0.490649	0.0984545	4.5467e-07	2.30366e-06	NA	"WP_000728786.1"	"MULTISPECIES:_ECF_transporter_S_component"
"BQ8897_RS05940"	-0.160342	0.0925525	0.0837186	0.155321	NA	"WP_000222549.1"	"MULTISPECIES:_phospho-sugar_mutase"
"BQ8897_RS05945"	0.172773	0.348506	0.56542	0.704725	NA	"WP_000746856.1"	"MULTISPECIES:_hypothetical_protein"
"BQ8897_RS05950"	-0.0576826	0.0733458	0.429384	0.577745	NA	"WP_000647650.1"	"MULTISPECIES:_ABC_transporter_ATP-binding_protein"
"BQ8897_RS05955"	0.000902429	0.0637997	0.990139	0.994344	NA	"WP_000826935.1"	"MULTISPECIES:_ABC_transporter_ATP-binding_protein"
"BQ8897_RS05960"	-0.0719641	0.100221	0.466777	0.613149	NA	"WP_000472259.1"	"MULTISPECIES:_lysozyme_family_protein"
"BQ8897_RS05965"	-0.132196	0.0738257	0.0715167	0.136247	NA	"WP_000968653.1"	"MULTISPECIES:_nucleoid-associated_protein"
"BQ8897_RS05970"	-0.106428	0.0851664	0.207342	0.332812	NA	"WP_000575539.1"	"MULTISPECIES:_serine_hydroxymethyltransferase"
"BQ8897_RS05975"	-0.062028	0.100549	0.544193	0.684827	NA	"WP_000998734.1"	"MULTISPECIES:_threonylcarbamoyl-AMP_synthase"
"BQ8897_RS05980"	-0.0744542	0.0812538	0.355476	0.500647	"prmC"	"WP_001104941.1"	"MULTISPECIES:_peptide_chain_release_factor_N(5)-glutamine_methyltransferase"
"BQ8897_RS05985"	-0.149782	0.104562	0.145413	0.24974	"prfA"	"WP_001028826.1"	"MULTISPECIES:_peptide_chain_release_factor_1"
"BQ8897_RS05990"	-0.159809	0.107702	0.132428	0.231368	NA	"WP_000068109.1"	"MULTISPECIES:_thymidine_kinase"
"BQ8897_RS05995"	-0.266175	0.173213	0.111284	0.198835	NA	"WP_001117229.1"	"MULTISPECIES:_4-oxalocrotonate_tautomerase"
"BQ8897_RS06000"	1.35672	0.134737	1.52627e-24	2.64057e-23	NA	"WP_001177179.1"	"MULTISPECIES:_FAD:protein_FMN_transferase"
"BQ8897_RS06005"	1.85234	0.11851	6.23095e-56	3.08359e-54	NA	"WP_000766628.1"	"MULTISPECIES:_NAD(P)H-dependent_oxidoreductase"
"BQ8897_RS06010"	1.8385	0.167115	4.99027e-29	1.031e-27	NA	"WP_000673647.1"	"MULTISPECIES:_NAD(P)H-dependent_oxidoreductase"
"BQ8897_RS06015"	0.201296	0.0958599	0.0339412	0.0716536	NA	"WP_000051848.1"	"MULTISPECIES:_formate/nitrite_transporter_family_protein"
"BQ8897_RS06020"	-0.322769	0.203106	0.0998781	0.180886	NA	"WP_000671150.1"	"MULTISPECIES:_purine_permease"
"BQ8897_RS06025"	-0.287106	0.194862	0.122789	0.216662	NA	"WP_000770391.1"	"MULTISPECIES:_xanthine_phosphoribosyltransferase"
"BQ8897_RS06030"	-1.1486	0.138834	3.32869e-17	3.78795e-16	"guaC"	"WP_000481323.1"	"MULTISPECIES:_GMP_reductase"
"BQ8897_RS06035"	0.316923	0.0890171	0.000347045	0.00114321	NA	"WP_000162138.1"	"MULTISPECIES:_MFS_transporter"
"BQ8897_RS06040"	-0.452607	0.115023	6.33303e-05	0.000243262	NA	"WP_079261301.1"	"MULTISPECIES:_hypothetical_protein"
"BQ8897_RS06045"	-0.0882962	0.0895631	0.318659	0.465093	NA	"WP_001164949.1"	"MULTISPECIES:_KUP/HAK/KT_family_potassium_transporter"
"BQ8897_RS06050"	-0.0979712	0.16211	0.532647	0.675088	NA	NA	NA
"BQ8897_RS06055"	-0.29891	0.0889703	0.00109086	0.00326032	"pta"	"WP_001257098.1"	"MULTISPECIES:_phosphate_acetyltransferase"
"BQ8897_RS06060"	0.0105952	0.0910471	0.907477	0.944308	NA	"WP_000667471.1"	"MULTISPECIES:_RluA_family_pseudouridine_synthase"
"BQ8897_RS06065"	0.00313881	0.106511	0.979506	0.990327	NA	"WP_000192910.1"	"MULTISPECIES:_NAD_kinase"
"BQ8897_RS06070"	-0.0614965	0.115191	0.586387	0.722543	NA	"WP_000061344.1"	"MULTISPECIES:_GTP_pyrophosphokinase_family_protein"
"BQ8897_RS06075"	-0.607343	0.130547	2.0344e-06	9.58421e-06	NA	"WP_000149079.1"	"MULTISPECIES:_CYTH_domain-containing_protein"
"BQ8897_RS06080"	-0.308857	0.103263	0.00276616	0.00745113	NA	"WP_000840698.1"	"MULTISPECIES:_ribose-phosphate_diphosphokinase"
"BQ8897_RS06085"	-0.257631	0.0685575	0.000157389	0.000556353	NA	"WP_000639603.1"	"MULTISPECIES:_cysteine_desulfurase"
"BQ8897_RS06090"	-0.271934	0.101575	0.00690229	0.0174029	NA	"WP_000863502.1"	"MULTISPECIES:_DUF1831_domain-containing_protein"
"BQ8897_RS06095"	-0.143217	0.0894033	0.104392	0.1881	NA	"WP_000361441.1"	"MULTISPECIES:_redox-sensing_transcriptional_repressor_Rex"
"BQ8897_RS06100"	0.056763	0.122828	0.639596	0.763354	"radC"	"WP_000274752.1"	"MULTISPECIES:_DNA_repair_protein_RadC"
"BQ8897_RS06105"	-0.308084	0.101196	0.00206683	0.00568979	NA	"WP_000667240.1"	"MULTISPECIES:_AI-2E_family_transporter"
"BQ8897_RS06110"	-0.383029	0.0856291	6.36737e-06	2.83468e-05	"ascB"	"WP_000240712.1"	"MULTISPECIES:_6-phospho-beta-glucosidase"
"BQ8897_RS06115"	-0.506184	0.0886732	8.19063e-09	5.09639e-08	NA	"WP_000895125.1"	"MULTISPECIES:_hypothetical_protein"
"BQ8897_RS06120"	-0.524444	0.120934	1.00494e-05	4.34657e-05	NA	"WP_000593347.1"	"MULTISPECIES:_HAD_family_hydrolase"
"BQ8897_RS06130"	-0.0651803	0.105304	0.530035	0.673784	NA	"WP_001086430.1"	"MULTISPECIES:_AraC_family_transcriptional_regulator"
"BQ8897_RS06135"	-0.0867962	0.084993	0.302763	0.447806	NA	"WP_000427427.1"	"MULTISPECIES:_ClC_family_H(+)/Cl(-)_exchange_transporter"
"BQ8897_RS06140"	0.256875	0.136295	0.0543405	0.107469	NA	"WP_001255365.1"	"MULTISPECIES:_ABC_transporter_substrate-binding_protein"
"BQ8897_RS06145"	0.326976	0.107535	0.00204857	0.00565219	NA	"WP_000712704.1"	"MULTISPECIES:_ABC_transporter_permease"
"BQ8897_RS06150"	0.300002	0.129027	0.0189996	0.042875	NA	"WP_000753810.1"	"MULTISPECIES:_ABC_transporter_permease"
"BQ8897_RS06155"	0.282349	0.122997	0.020071	0.0450538	NA	"WP_000184098.1"	"MULTISPECIES:_ABC_transporter_ATP-binding_protein"
"BQ8897_RS06160"	0.195505	0.118319	0.0951517	0.173805	"murB"	"WP_000598027.1"	"MULTISPECIES:_UDP-N-acetylmuramate_dehydrogenase"
"BQ8897_RS06165"	-0.184027	0.106605	0.080078	0.15027	"folK"	"WP_000214503.1"	"MULTISPECIES:_2-amino-4-hydroxy-6-hydroxymethyldihydropteridine_diphosphokinase"
"BQ8897_RS06170"	-0.305816	0.0738386	3.05061e-05	0.000122949	"folB"	"WP_000358072.1"	"MULTISPECIES:_dihydroneopterin_aldolase"
"BQ8897_RS06175"	-0.177071	0.132291	0.171857	0.285713	"folP"	"WP_000690157.1"	"MULTISPECIES:_dihydropteroate_synthase"
"BQ8897_RS06180"	-0.262213	0.119729	0.0258754	0.0568244	"folE"	"WP_001133587.1"	"MULTISPECIES:_GTP_cyclohydrolase_I_FolE"
"BQ8897_RS06185"	-0.27658	0.0695921	6.26155e-05	0.000240951	NA	"WP_000222111.1"	"MULTISPECIES:_bifunctional_folylpolyglutamate_synthase/dihydrofolate_synthase"
"BQ8897_RS06190"	-0.349453	0.0917855	0.00012023	0.000434378	"rarD"	"WP_001224293.1"	"MULTISPECIES:_EamA_family_transporter_RarD"
"BQ8897_RS06195"	-0.309546	0.0751253	3.33717e-05	0.000133487	NA	"WP_001220331.1"	"MULTISPECIES:_homoserine_kinase"
"BQ8897_RS06200"	-0.234023	0.110835	0.0321218	0.0683552	NA	"WP_000152826.1"	"homoserine_dehydrogenase"
"BQ8897_RS06205"	-0.677328	0.104242	4.5228e-11	3.37702e-10	NA	NA	NA
"BQ8897_RS06210"	-0.548982	0.0831034	2.65692e-11	2.01926e-10	NA	NA	NA
"BQ8897_RS06215"	-0.512608	0.078703	5.23212e-11	3.89299e-10	NA	"WP_000323651.1"	"MULTISPECIES:_NAD-dependent_succinate-semialdehyde_dehydrogenase"
"BQ8897_RS06220"	-0.362523	0.0948654	0.000111121	0.000404907	NA	"WP_000897651.1"	"MULTISPECIES:_YeiH_family_putative_sulfate_export_transporter"
"BQ8897_RS06225"	-0.624768	0.0888982	1.27693e-12	1.08692e-11	NA	"WP_000714061.1"	"MULTISPECIES:_hypothetical_protein"
"BQ8897_RS06230"	-0.950026	0.0945148	3.28663e-24	5.55075e-23	NA	"WP_079261300.1"	"MULTISPECIES:_kinase"
"BQ8897_RS06235"	-0.131668	0.178683	0.443958	0.591203	NA	"WP_001081068.1"	"MULTISPECIES:_helix-turn-helix_transcriptional_regulator"
"BQ8897_RS06240"	-0.232859	0.10607	0.0262975	0.0576325	NA	"WP_000660086.1"	"MULTISPECIES:_DUF3278_domain-containing_protein"
"BQ8897_RS06245"	-0.528495	0.0526609	5.26724e-24	8.6889e-23	"tpx"	"WP_000206527.1"	"MULTISPECIES:_thiol_peroxidase"
"BQ8897_RS06250"	0.0230064	0.0990448	0.81838	0.884465	NA	"WP_000362929.1"	"MULTISPECIES:_DNA_alkylation_repair_protein"
"BQ8897_RS06255"	-0.0439592	0.129487	0.751584	0.837367	NA	"WP_000348145.1"	"MULTISPECIES:_HAD-IIB_family_hydrolase"
"BQ8897_RS06260"	-0.135846	0.0893019	0.124019	0.218372	NA	"WP_000253256.1"	"MULTISPECIES:_GntR_family_transcriptional_regulator"
"BQ8897_RS06265"	-0.456776	0.103043	7.09549e-06	3.13261e-05	NA	"WP_000431299.1"	"MULTISPECIES:_Asp23/Gls24_family_envelope_stress_response_protein"
"BQ8897_RS06270"	-0.427415	0.0917077	2.49245e-06	1.15554e-05	NA	"WP_001288036.1"	"MULTISPECIES:_CsbD_family_protein"
"BQ8897_RS06275"	-0.402584	0.102902	7.92545e-05	0.000297974	NA	"WP_000141119.1"	"MULTISPECIES:_Asp23/Gls24_family_envelope_stress_response_protein"
"BQ8897_RS06280"	-0.431979	0.127845	0.000512557	0.00163282	NA	"WP_001288927.1"	"MULTISPECIES:_DUF2273_domain-containing_protein"
"BQ8897_RS06285"	-0.484885	0.0721115	1.31387e-11	1.02791e-10	"amaP"	"WP_000033484.1"	"MULTISPECIES:_alkaline_shock_response_membrane_anchor_protein_AmaP"
"BQ8897_RS06290"	-0.528339	0.0970372	3.58704e-08	2.0913e-07	NA	"WP_000053321.1"	"MULTISPECIES:_GlsB/YeaQ/YmgE_family_stress_response_membrane_protein"
"BQ8897_RS06295"	-0.4226	0.145972	0.00303745	0.00809986	NA	"WP_000523009.1"	"MULTISPECIES:_GlsB/YeaQ/YmgE_family_stress_response_membrane_protein"
"BQ8897_RS06300"	-0.284953	0.066729	1.77413e-05	7.43179e-05	"pcrA"	"WP_001068637.1"	"MULTISPECIES:_DNA_helicase_PcrA"
"BQ8897_RS06305"	-0.33265	0.168083	0.0406182	0.0836742	NA	"WP_000671265.1"	"MULTISPECIES:_PaaI_family_thioesterase"
"BQ8897_RS06310"	0.542558	0.116054	2.01934e-06	9.54924e-06	NA	"WP_000174081.1"	"MULTISPECIES:_uracil_permease"
"BQ8897_RS06315"	-0.49956	0.121744	2.90771e-05	0.000118084	NA	"WP_000956724.1"	"MULTISPECIES:_sodium:alanine_symporter_family_protein"
"BQ8897_RS06320"	-0.486761	0.130781	0.000144354	0.000513687	NA	"WP_000235896.1"	"MULTISPECIES:_cation_transporter"
"BQ8897_RS06325"	0.134054	0.138279	0.322543	0.467874	NA	"WP_000781330.1"	"MULTISPECIES:_CidA/LrgA_family_protein"
"BQ8897_RS06330"	0.0956945	0.0946651	0.308175	0.453079	NA	"WP_000224247.1"	"MULTISPECIES:_LrgB_family_protein"
"BQ8897_RS06335"	-0.177149	0.114734	0.116642	0.207364	NA	"WP_000612517.1"	"MULTISPECIES:_DUF3862_domain-containing_protein"
"BQ8897_RS06345"	0.0239866	0.110879	0.850482	0.906726	"rpsA"	"WP_001001614.1"	"MULTISPECIES:_30S_ribosomal_protein_S1"
"BQ8897_RS06360"	0.286554	0.157095	0.0606536	0.11874	NA	"WP_000037096.1"	"MULTISPECIES:_DUF2969_domain-containing_protein"
"BQ8897_RS06365"	1.66128	0.104577	9.69387e-58	5.03135e-56	NA	"WP_000217780.1"	"MULTISPECIES:_branched-chain_amino_acid_aminotransferase"
"BQ8897_RS06370"	-0.255051	0.101926	0.014016	0.0328119	"parC"	"WP_000065521.1"	"MULTISPECIES:_DNA_topoisomerase_IV_subunit_A"
"BQ8897_RS06375"	-0.24369	0.0950918	0.00957531	0.0232606	"parE"	"WP_001879162.1"	"MULTISPECIES:_DNA_topoisomerase_IV_subunit_B"
"BQ8897_RS06380"	-0.139421	0.0983804	0.151537	0.257564	"plsY"	"WP_001021321.1"	"MULTISPECIES:_glycerol-3-phosphate_1-O-acyltransferase_PlsY"
"BQ8897_RS06385"	-0.304286	0.1449	0.0312184	0.066708	NA	"WP_000682955.1"	"MULTISPECIES:_uracil-DNA_glycosylase"
"BQ8897_RS06390"	-0.0182667	0.0980396	0.849197	0.906463	NA	"WP_001209321.1"	"MULTISPECIES:_hypothetical_protein"
"BQ8897_RS06395"	0.312162	0.128983	0.0138978	0.0326069	NA	"WP_000802345.1"	"MULTISPECIES:_N-acylneuraminate_cytidylyltransferase"
"BQ8897_RS06400"	0.156291	0.13605	0.241567	0.3748	NA	"WP_000727601.1"	"MULTISPECIES:_acetyltransferase"
"BQ8897_RS06405"	0.0609065	0.122574	0.616605	0.745747	"neuC"	"WP_057499207.1"	"UDP-N-acetylglucosamine_2-epimerase_(hydrolyzing)"
"BQ8897_RS06410"	-0.00730569	0.137542	0.967219	0.983863	"neuB"	"WP_000262516.1"	"MULTISPECIES:_N-acetylneuraminate_synthase"
"BQ8897_RS06415"	0.0403825	0.10343	0.696196	0.80162	NA	"WP_001093065.1"	"MULTISPECIES:_polysaccharide_biosynthesis_protein"
"BQ8897_RS06420"	-0.0436574	0.115496	0.695773	0.80162	NA	"WP_000181211.1"	"MULTISPECIES:_capsular_polysaccharide_biosynthesis_protein"
"BQ8897_RS06425"	-0.0474609	0.127001	0.701517	0.803733	NA	"WP_000591739.1"	"MULTISPECIES:_glycosyltransferase_family_2_protein"
"BQ8897_RS06430"	-0.0313401	0.128365	0.801759	0.870597	NA	"WP_000660893.1"	"MULTISPECIES:_glycosyltransferase_family_2_protein"
"BQ8897_RS06435"	-0.0851661	0.126138	0.491391	0.637221	NA	"WP_001233887.1"	"MULTISPECIES:_capsule_biosynthesis_protein_CapK"
"BQ8897_RS06440"	-0.0513221	0.145961	0.719899	0.816167	NA	"WP_000578448.1"	"MULTISPECIES:_multidrug_MFS_transporter"
"BQ8897_RS06445"	-0.118111	0.127571	0.342841	0.488373	NA	"WP_000686634.1"	"MULTISPECIES:_UDP-N-acetylglucosamine--LPS_N-acetylglucosamine_transferase"
"BQ8897_RS06450"	-0.207648	0.114044	0.0777581	0.146563	NA	"WP_000659582.1"	"MULTISPECIES:_sugar_transferase"
"BQ8897_RS06455"	-0.177578	0.122012	0.138297	0.240243	NA	"WP_000197398.1"	"MULTISPECIES:_tyrosine-protein_kinase"
"BQ8897_RS06460"	-0.0931026	0.117313	0.416079	0.564258	NA	"WP_001033073.1"	"MULTISPECIES:_capsular_polysaccharide_biosynthesis_protein_CpsC"
"BQ8897_RS06465"	-0.0556515	0.105869	0.591876	0.726751	NA	"WP_000565380.1"	"MULTISPECIES:_hypothetical_protein"
"BQ8897_RS06470"	-0.240249	0.105183	0.0231433	0.0514618	NA	"WP_000064984.1"	"LCP_family_protein"
"BQ8897_RS06475"	0.18567	0.0995813	0.0559122	0.110475	NA	"WP_001222599.1"	"MULTISPECIES:_LysR_family_transcriptional_regulator"
"BQ8897_RS06480"	0.165819	0.262387	0.494307	0.639833	NA	"WP_142377487.1"	"IS3_family_transposase"
"BQ8897_RS06485"	-0.0869038	0.0664947	0.188617	0.308752	NA	"WP_000129278.1"	"MULTISPECIES:_hypothetical_protein"
"BQ8897_RS06490"	-0.0670416	0.0661205	0.29774	0.442143	"deoD"	"WP_000022110.1"	"MULTISPECIES:_purine-nucleoside_phosphorylase"
"BQ8897_RS06495"	-0.0323317	0.0775399	0.662098	0.778422	NA	"WP_000254651.1"	"MULTISPECIES:_chloride_channel_protein"
"BQ8897_RS06500"	-0.0993924	0.100727	0.322063	0.467816	NA	"WP_000173383.1"	"MULTISPECIES:_purine-nucleoside_phosphorylase"
"BQ8897_RS06505"	-0.157729	0.12452	0.196886	0.319647	"arsC"	"WP_000416957.1"	"MULTISPECIES:_arsenate_reductase_(glutaredoxin)"
"BQ8897_RS06510"	-0.148074	0.0759798	0.0492703	0.0987262	NA	"WP_000077191.1"	"MULTISPECIES:_phosphopentomutase"
"BQ8897_RS06515"	-0.170554	0.0864913	0.0466121	0.0940195	"rpiA"	"WP_000343877.1"	"MULTISPECIES:_ribose-5-phosphate_isomerase_RpiA"
"BQ8897_RS06520"	-0.51761	0.0800632	6.89623e-11	5.09555e-10	NA	"WP_001259482.1"	"MULTISPECIES:_matrixin_family_metalloprotease"
"BQ8897_RS06525"	-0.332336	0.0747536	7.61829e-06	3.34953e-05	NA	"WP_000863793.1"	"MULTISPECIES:_esterase_family_protein"
"BQ8897_RS06530"	-0.141075	0.0859966	0.0981336	0.178638	NA	"WP_001280054.1"	"MULTISPECIES:_ribonuclease_J"
"BQ8897_RS06535"	1.42446	0.119409	2.32568e-33	5.82242e-32	NA	"WP_000979970.1"	"MULTISPECIES:_ATP-binding_cassette_domain-containing_protein"
"BQ8897_RS06540"	1.44683	0.0846179	2.88703e-66	1.61673e-64	NA	"WP_000587301.1"	"MULTISPECIES:_branched-chain_amino_acid_ABC_transporter_permease"
"BQ8897_RS06545"	1.55105	0.0972306	4.81436e-58	2.56124e-56	NA	"WP_000790858.1"	"MULTISPECIES:_ABC_transporter_substrate-binding_protein"
"BQ8897_RS06550"	0.48857	0.0679204	4.6476e-13	4.1555e-12	NA	"WP_000006716.1"	"MULTISPECIES:_fibronectin/fibrinogen-binding_protein"
"BQ8897_RS06555"	-0.157774	0.0825133	0.0612842	0.119535	"budA"	"WP_000005481.1"	"MULTISPECIES:_acetolactate_decarboxylase"
"BQ8897_RS06560"	-0.154995	0.0610365	0.0102223	0.0246074	"alsS"	"WP_000140341.1"	"MULTISPECIES:_acetolactate_synthase_AlsS"
"BQ8897_RS06565"	-0.179505	0.0697736	0.00956427	0.0232603	NA	"WP_000934868.1"	"MULTISPECIES:_hypothetical_protein"
"BQ8897_RS06570"	-0.248047	0.085677	0.00346037	0.00915879	NA	"WP_001075588.1"	"MULTISPECIES:_AI-2E_family_transporter"
"BQ8897_RS06575"	-0.423328	0.170065	0.00990149	0.0239981	NA	"WP_000796047.1"	"MULTISPECIES:_NUDIX_hydrolase"
"BQ8897_RS06580"	-0.395064	0.142485	0.00448934	0.0116452	NA	"WP_000163512.1"	"MULTISPECIES:_8-oxo-dGTP_diphosphatase"
"BQ8897_RS06585"	-0.180632	0.0859539	0.0338011	0.0714997	NA	"WP_000403410.1"	"MULTISPECIES:_polysaccharide_lyase_8_family_protein"
"BQ8897_RS06590"	-0.369943	0.0734005	3.75188e-07	1.93317e-06	"rfbB"	"WP_000134275.1"	"MULTISPECIES:_dTDP-glucose_4,6-dehydratase"
"BQ8897_RS06595"	-0.39616	0.0956992	2.81836e-05	0.000114674	NA	"WP_000139163.1"	"MULTISPECIES:_dTDP-4-dehydrorhamnose_3,5-epimerase_family_protein"
"BQ8897_RS06600"	-0.384416	0.0819952	2.19212e-06	1.02366e-05	"rfbA"	"WP_000676114.1"	"MULTISPECIES:_glucose-1-phosphate_thymidylyltransferase_RfbA"
"BQ8897_RS06605"	-0.240936	0.0920037	0.00816273	0.0202687	NA	"WP_000716829.1"	"MULTISPECIES:_FAD-binding_oxidoreductase"
"BQ8897_RS06610"	-0.199392	0.0772684	0.00934887	0.0228934	NA	"WP_000647415.1"	"MULTISPECIES:_Nif3-like_dinuclear_metal_center_hexameric_protein"
"BQ8897_RS06615"	-0.27323	0.0973702	0.00448128	0.0116452	NA	"WP_086874275.1"	"tRNA_(adenine-N(1))-methyltransferase"
"BQ8897_RS06620"	0.353011	0.0916004	9.60207e-05	0.000354743	NA	"WP_000221656.1"	"MULTISPECIES:_DnaD_domain-containing_protein"
"BQ8897_RS06625"	0.481095	0.121658	5.97944e-05	0.000232194	NA	"WP_000365343.1"	"MULTISPECIES:_adenine_phosphoribosyltransferase"
"BQ8897_RS06630"	2.17337	0.0787737	1.66802e-168	1.61343e-166	NA	"WP_001247507.1"	"MULTISPECIES:_GBS_Bsp-like_repeat-containing_protein"
"BQ8897_RS06640"	0.0632167	0.101633	0.501353	0.646593	"recJ"	"WP_000622235.1"	"MULTISPECIES:_single-stranded-DNA-specific_exonuclease_RecJ"
"BQ8897_RS06645"	-0.059775	0.080814	0.45566	0.602667	NA	"WP_000124585.1"	"MULTISPECIES:_SDR_family_oxidoreductase"
"BQ8897_RS06650"	-0.106122	0.0990008	0.281514	0.423067	NA	"WP_000405388.1"	"MULTISPECIES:_ribonuclease_Z"
"BQ8897_RS06655"	-0.111842	0.0762592	0.139577	0.24207	NA	"WP_000568320.1"	"MULTISPECIES:_hypothetical_protein"
"BQ8897_RS06660"	-0.100364	0.0781369	0.195332	0.317789	"hflX"	"WP_000573351.1"	"MULTISPECIES:_GTPase_HflX"
"BQ8897_RS06665"	-0.196598	0.106503	0.0613557	0.119565	"miaA"	"WP_001226480.1"	"MULTISPECIES:_tRNA_(adenosine(37)-N6)-dimethylallyltransferase_MiaA"
"BQ8897_RS06670"	-0.733389	0.104043	9.22303e-13	7.9783e-12	NA	"WP_000239229.1"	"MULTISPECIES:_DUF3042_family_protein"
"BQ8897_RS06675"	0.241863	0.0984917	0.0131393	0.0309983	NA	NA	NA
"BQ8897_RS06680"	0.213974	0.219277	0.303857	0.449033	NA	"WP_000823033.1"	"pullulanase"
"BQ8897_RS06685"	-0.538788	0.0902575	1.71624e-09	1.11687e-08	NA	"WP_001205490.1"	"MULTISPECIES:_hypothetical_protein"
"BQ8897_RS06690"	-0.412455	0.0850181	9.73996e-07	4.75381e-06	NA	"WP_000130587.1"	"MULTISPECIES:_uracil-DNA_glycosylase_family_protein"
"BQ8897_RS06695"	-0.544782	0.0737737	9.85967e-14	9.2429e-13	"pepV"	"WP_000150951.1"	"MULTISPECIES:_dipeptidase_PepV"
"BQ8897_RS06700"	-0.54173	0.0858077	1.87439e-10	1.32076e-09	NA	"WP_000670189.1"	"MULTISPECIES:_nitroreductase_family_protein"
"BQ8897_RS06705"	0.0366433	0.090413	0.683507	0.795327	NA	"WP_000942624.1"	"MULTISPECIES:_glycerophosphodiester_phosphodiesterase"
"BQ8897_RS06710"	0.0687087	0.316317	0.801866	0.870597	NA	"WP_105253180.1"	"MULTISPECIES:_IS3_family_transposase"
"BQ8897_RS06715"	-0.229904	0.0744678	0.00187705	0.00520249	"uvrC"	"WP_001003955.1"	"MULTISPECIES:_excinuclease_ABC_subunit_UvrC"
"BQ8897_RS06720"	-0.235599	0.0982896	0.015227	0.0349172	NA	"WP_000567585.1"	"MULTISPECIES:_epoxyqueuosine_reductase_QueH"
"BQ8897_RS06725"	0.010813	0.0769055	0.88816	0.931036	NA	"WP_000285045.1"	"MULTISPECIES:_MATE_family_efflux_transporter"
"BQ8897_RS06730"	-0.100288	0.112458	0.364996	0.510659	NA	"WP_000643714.1"	"MULTISPECIES:_VOC_family_protein"
"BQ8897_RS06735"	-0.134741	0.126568	0.272832	0.412935	NA	"WP_000582587.1"	"MULTISPECIES:_hypothetical_protein"
"BQ8897_RS06740"	-0.561594	0.0695647	4.60075e-16	4.9951e-15	NA	"WP_000162275.1"	"MULTISPECIES:_Ltp_family_lipoprotein"
"BQ8897_RS06745"	0.196165	0.095797	0.0386363	0.0802911	NA	"WP_088197863.1"	"MULTISPECIES:_IS3-like_element_ISSag2_family_transposase"
"BQ8897_RS06750"	-0.127406	0.106731	0.226056	0.355804	NA	NA	NA
"BQ8897_RS06755"	-0.365154	0.0999444	0.000217169	0.000749526	NA	NA	NA
"BQ8897_RS06760"	-0.0881112	0.196049	0.636127	0.762204	NA	"WP_000754588.1"	"pneumococcal-type_histidine_triad_protein"
"BQ8897_RS06765"	0.00465898	0.237752	0.986843	0.993849	"lmb"	"WP_000755138.1"	"MULTISPECIES:_metal_ABC_transporter_substrate-binding_lipoprotein/laminin-binding_adhesin_Lmb"
"BQ8897_RS06770"	-0.0339472	0.171674	0.836701	0.89708	"ltrA"	"WP_001292562.1"	"group_II_intron_reverse_transcriptase/maturase"
"BQ8897_RS06775"	0.876059	0.11535	1.28472e-14	1.28957e-13	NA	"WP_001227843.1"	"MULTISPECIES:_S8_family_serine_peptidase"
"BQ8897_RS06780"	0.478629	0.110442	1.09669e-05	4.71467e-05	NA	"WP_000453221.1"	"MULTISPECIES:_ISLre2_family_transposase"
"BQ8897_RS06785"	0.280622	0.0952616	0.00292339	0.00781529	NA	"WP_000584204.1"	"MULTISPECIES:_hypothetical_protein"
"BQ8897_RS06790"	0.0239264	0.150028	0.871144	0.920288	NA	"WP_000863581.1"	"MULTISPECIES:_hypothetical_protein"
"BQ8897_RS06795"	0.225702	0.173688	0.17893	0.295165	NA	NA	NA
"BQ8897_RS06800"	0.399214	0.113136	0.000340993	0.00112851	NA	NA	NA
"BQ8897_RS06805"	0.163729	0.0926192	0.0745328	0.14136	NA	"WP_088197863.1"	"MULTISPECIES:_IS3-like_element_ISSag2_family_transposase"
"BQ8897_RS06810"	0.046946	0.115834	0.683287	0.795327	NA	"WP_079260866.1"	"MULTISPECIES:_hypothetical_protein"
"BQ8897_RS06815"	0.100183	0.142382	0.483163	0.628466	"rplL"	"WP_001196973.1"	"MULTISPECIES:_50S_ribosomal_protein_L7/L12"
"BQ8897_RS06820"	0.047112	0.128459	0.711639	0.809823	NA	"WP_001287287.1"	"MULTISPECIES:_50S_ribosomal_protein_L10"
"BQ8897_RS06825"	0.14581	0.161914	0.35419	0.500144	NA	"WP_000002813.1"	"MULTISPECIES:_ATP-dependent_Clp_protease_ATP-binding_subunit"
"BQ8897_RS06830"	-0.345628	0.119181	0.00298635	0.0079736	"mmuM"	"WP_000532340.1"	"MULTISPECIES:_homocysteine_S-methyltransferase"
"BQ8897_RS06835"	-0.384105	0.106186	0.000241923	0.000825018	NA	"WP_000427485.1"	"MULTISPECIES:_amino_acid_permease"
"BQ8897_RS06840"	0.0299067	0.261412	0.903264	0.941766	NA	"WP_000120093.1"	"MULTISPECIES:_HXXEE_domain-containing_protein"
"BQ8897_RS06845"	0.00344979	0.210585	0.988109	0.994344	NA	NA	NA
"BQ8897_RS06855"	-0.0383242	0.146172	0.787435	0.861255	NA	"WP_000140663.1"	"MULTISPECIES:_TetR/AcrR_family_transcriptional_regulator"
"BQ8897_RS06860"	-0.18726	0.0994784	0.0595276	0.116866	NA	"WP_000796925.1"	"MULTISPECIES:_YihA_family_ribosome_biogenesis_GTP-binding_protein"
"BQ8897_RS06865"	-0.221359	0.110941	0.0420772	0.0859311	"clpX"	"WP_000918415.1"	"MULTISPECIES:_ATP-dependent_Clp_protease_ATP-binding_subunit_ClpX"
"BQ8897_RS06875"	-0.376717	0.0844269	6.52509e-06	2.89883e-05	NA	"WP_000166043.1"	"MULTISPECIES:_dihydrofolate_reductase"
"BQ8897_RS06880"	-0.251735	0.0906959	0.00506115	0.0129604	NA	"WP_000158595.1"	"MULTISPECIES:_thymidylate_synthase"
"BQ8897_RS06885"	-0.165187	0.0761411	0.0288532	0.0622084	NA	"WP_001874012.1"	"MULTISPECIES:_hydroxymethylglutaryl-CoA_synthase"
"BQ8897_RS06890"	-0.148553	0.074865	0.0455927	0.0922256	NA	"WP_000161690.1"	"MULTISPECIES:_hydroxymethylglutaryl-CoA_reductase,_degradative"
"BQ8897_RS06895"	-0.243166	0.451724	0.478701	0.625328	NA	"WP_001039192.1"	"MULTISPECIES:_DUF1836_domain-containing_protein"
"BQ8897_RS06900"	-0.095567	0.444869	0.7723	0.851972	NA	"WP_011058354.1"	"MULTISPECIES:_hemolysin_III_family_protein"
"BQ8897_RS06905"	-0.232734	0.216241	0.260518	0.397977	NA	"WP_000833755.1"	"MULTISPECIES:_diacylglycerol_kinase_family_lipid_kinase"
"BQ8897_RS06910"	-0.63591	0.0888749	4.82606e-13	4.27911e-12	NA	"WP_000206690.1"	"MULTISPECIES:_glutathione_S-transferase_family_protein"
"BQ8897_RS06915"	0.0330433	0.126334	0.791187	0.862965	NA	"WP_000594209.1"	"MULTISPECIES:_DUF4649_family_protein"
"BQ8897_RS06920"	0.107356	0.106269	0.320212	0.466081	NA	"WP_000184890.1"	"MULTISPECIES:_type_2_isopentenyl-diphosphate_Delta-isomerase"
"BQ8897_RS06925"	0.0590853	0.106582	0.569621	0.707621	NA	"WP_000241524.1"	"MULTISPECIES:_phosphomevalonate_kinase"
"BQ8897_RS06930"	0.0911918	0.0896112	0.304978	0.449611	"mvaD"	"WP_000348822.1"	"MULTISPECIES:_diphosphomevalonate_decarboxylase"
"BQ8897_RS06935"	0.121246	0.105962	0.247118	0.380787	"mvk"	"WP_086874276.1"	"mevalonate_kinase"
"BQ8897_RS06940"	-0.178551	0.0924234	0.0507054	0.101221	NA	"WP_086874277.1"	"HAMP_domain-containing_histidine_kinase"
"BQ8897_RS06945"	-0.339166	0.103175	0.000861259	0.00264467	NA	"WP_001264417.1"	"MULTISPECIES:_response_regulator_transcription_factor"
"BQ8897_RS06950"	-0.38035	0.0870536	1.03199e-05	4.45451e-05	NA	"WP_000449644.1"	"MULTISPECIES:_GTP_pyrophosphokinase"
"BQ8897_RS06955"	0.00643655	0.103374	0.956502	0.978575	NA	"WP_000851088.1"	"MULTISPECIES:_ABC_transporter_ATP-binding_protein"
"BQ8897_RS06960"	0.123537	0.113959	0.27731	0.417886	NA	"WP_000481812.1"	"MULTISPECIES:_ABC_transporter_ATP-binding_protein"
"BQ8897_RS06965"	0.0432914	0.128226	0.732074	0.825134	NA	"WP_000431168.1"	"MULTISPECIES:_MarR_family_transcriptional_regulator"
"BQ8897_RS06970"	0.497635	0.113639	8.73191e-06	3.81551e-05	NA	"WP_000726928.1"	"MULTISPECIES:_bifunctional_metallophosphatase/5\\'-nucleotidase"
"BQ8897_RS06975"	1.6309	0.0865261	4.82896e-80	3.02236e-78	NA	"WP_000594935.1"	"MULTISPECIES:_peptide_deformylase"
"BQ8897_RS06980"	1.70585	0.0700923	8.94136e-133	6.34241e-131	"gdhA"	"WP_000200442.1"	"MULTISPECIES:_NADP-specific_glutamate_dehydrogenase"
"BQ8897_RS06985"	-0.438185	0.0846975	1.80141e-07	9.65591e-07	NA	"WP_000870956.1"	"MULTISPECIES:_DUF308_domain-containing_protein"
"BQ8897_RS06990"	-0.0340675	0.0988339	0.736281	0.828559	NA	"WP_001227900.1"	"MULTISPECIES:_ABC_transporter_ATP-binding_protein"
"BQ8897_RS06995"	0.00454343	0.109664	0.965986	0.983079	NA	"WP_000323510.1"	"MULTISPECIES:_ABC_transporter_ATP-binding_protein"
"BQ8897_RS07010"	-0.0625597	0.0691115	0.361543	0.507536	NA	"WP_001279328.1"	"MULTISPECIES:_ABC-F_family_ATP-binding_cassette_domain-containing_protein"
"BQ8897_RS07015"	0.015763	0.107238	0.882703	0.92806	NA	"WP_001238954.1"	"MULTISPECIES:_CCA_tRNA_nucleotidyltransferase"
"BQ8897_RS07020"	-0.14573	0.0921301	0.109628	0.196205	NA	"WP_000761620.1"	"MULTISPECIES:_DegV_family_protein"
"BQ8897_RS07025"	-0.143147	0.126369	0.248167	0.382127	NA	"WP_000452062.1"	"MULTISPECIES:_DUF1149_family_protein"
"BQ8897_RS07030"	-0.189133	0.123124	0.117798	0.208894	NA	"WP_000178078.1"	"MULTISPECIES:_hypothetical_protein"
"BQ8897_RS07035"	-0.261016	0.150858	0.075525	0.142987	NA	"WP_000598909.1"	"MULTISPECIES:_DUF2127_domain-containing_protein"
"BQ8897_RS07040"	0.00662627	0.108306	0.952001	0.975847	NA	"WP_000701401.1"	"MULTISPECIES:_PTS_sugar_transporter_subunit_IIA"
"BQ8897_RS07045"	-0.0453551	0.0900001	0.610025	0.740099	"pfkB"	"WP_000640758.1"	"MULTISPECIES:_1-phosphofructokinase"
"BQ8897_RS07050"	-0.29472	0.103186	0.0041149	0.0108105	NA	"WP_000920254.1"	"MULTISPECIES:_DeoR/GlpR_transcriptional_regulator"
"BQ8897_RS07055"	-1.06756	0.0785835	1.55653e-42	5.61405e-41	NA	NA	NA
"BQ8897_RS07060"	-1.248	0.201592	1.34928e-10	9.60505e-10	NA	"WP_000976038.1"	"MULTISPECIES:_SH3_domain-containing_protein"
"BQ8897_RS07065"	-0.00651357	0.124652	0.965152	0.983079	NA	"WP_000964162.1"	"MULTISPECIES:_2-dehydropantoate_2-reductase"
"BQ8897_RS07070"	-0.00125353	0.112604	0.997268	0.998035	NA	"WP_000185920.1"	"MULTISPECIES:_PTS_transporter_subunit_IIC"
"BQ8897_RS07075"	0.0955523	0.130332	0.456685	0.60287	NA	"WP_001044158.1"	"MULTISPECIES:_NAD(P)/FAD-dependent_oxidoreductase"
"BQ8897_RS07080"	0.135095	0.134608	0.30664	0.451381	"trmD"	"WP_000975542.1"	"MULTISPECIES:_tRNA_(guanosine(37)-N1)-methyltransferase_TrmD"
"BQ8897_RS07085"	0.151419	0.525487	0.663087	0.779145	"rimM"	"WP_000455620.1"	"MULTISPECIES:_ribosome_maturation_factor_RimM"
"BQ8897_RS07100"	-0.226954	0.0805218	0.00449281	0.0116452	NA	"WP_000895685.1"	"MULTISPECIES:_helix-turn-helix_domain-containing_protein"
"BQ8897_RS07105"	0.106923	0.122389	0.375383	0.52074	NA	"WP_000379626.1"	"MULTISPECIES:_KH_domain-containing_protein"
"BQ8897_RS07110"	0.0414736	0.110459	0.706866	0.80698	"rpsP"	"WP_000268757.1"	"MULTISPECIES:_30S_ribosomal_protein_S16"
"BQ8897_RS07115"	0.470815	0.138776	0.000518245	0.00164847	NA	"WP_000432854.1"	"MULTISPECIES:_ABC_transporter_permease"
"BQ8897_RS07120"	0.336902	0.207249	0.0840693	0.155836	NA	"WP_000210672.1"	"MULTISPECIES:_ABC_transporter_ATP-binding_protein"
"BQ8897_RS07125"	0.143186	0.201204	0.451661	0.598319	NA	"WP_000044613.1"	"MULTISPECIES:_efflux_RND_transporter_periplasmic_adaptor_subunit"
"BQ8897_RS07130"	-0.0646131	0.0761126	0.391275	0.538921	NA	"WP_001869278.1"	"MULTISPECIES:_carbamoyl_phosphate_synthase_large_subunit"
"BQ8897_RS07135"	-0.0482391	0.0902136	0.588059	0.723765	NA	"WP_001085246.1"	"MULTISPECIES:_carbamoyl_phosphate_synthase_small_subunit"
"BQ8897_RS07140"	-0.00631453	0.108531	0.95156	0.975847	"pyrR"	"WP_000823056.1"	"MULTISPECIES:_bifunctional_pyr_operon_transcriptional_regulator/uracil_phosphoribosyltransferase_PyrR"
"BQ8897_RS07145"	-0.0551376	0.118572	0.641539	0.764025	NA	"WP_000406594.1"	"MULTISPECIES:_RluA_family_pseudouridine_synthase"
"BQ8897_RS07150"	-0.0477068	0.0989946	0.625143	0.752435	NA	"WP_001226250.1"	"MULTISPECIES:_signal_peptidase_II"
"BQ8897_RS07155"	0.0411137	0.110205	0.706509	0.80698	NA	"WP_001025683.1"	"MULTISPECIES:_LysR_family_transcriptional_regulator"
"BQ8897_RS07160"	0.0718463	0.136898	0.593512	0.726751	"rpmA"	"WP_000916503.1"	"MULTISPECIES:_50S_ribosomal_protein_L27"
"BQ8897_RS07165"	0.04394	0.106226	0.685076	0.796635	NA	"WP_000588481.1"	"MULTISPECIES:_ribosomal-processing_cysteine_protease_Prp"
"BQ8897_RS07170"	-0.0115288	0.103064	0.905327	0.943143	"rplU"	"WP_000109135.1"	"MULTISPECIES:_50S_ribosomal_protein_L21"
"BQ8897_RS07175"	-0.465714	0.118994	6.8268e-05	0.000260348	NA	"WP_000101233.1"	"MULTISPECIES:_CapA_family_protein"
"BQ8897_RS07180"	0.332451	0.0898577	0.000188397	0.000658306	"thiI"	"WP_001200106.1"	"MULTISPECIES:_tRNA_4-thiouridine(8)_synthase_ThiI"
"BQ8897_RS07185"	0.458583	0.0655047	2.08694e-12	1.74843e-11	NA	"WP_000638893.1"	"MULTISPECIES:_cysteine_desulfurase"
"BQ8897_RS07190"	-0.25946	0.0811073	0.00126009	0.00368842	NA	"WP_000033715.1"	"MULTISPECIES:_hypothetical_protein"
"BQ8897_RS07195"	1.51134	0.0798029	9.2079e-81	6.12325e-79	"gorA"	"WP_000043874.1"	"MULTISPECIES:_glutathione-disulfide_reductase"
"BQ8897_RS07200"	3.04036	0.0839117	3.0928e-287	6.58148e-285	NA	"WP_000661028.1"	"MULTISPECIES:_SP_1767_family_glycosyltransferase"
"BQ8897_RS07205"	2.81587	0.0832291	5.19987e-252	7.9038e-250	NA	"WP_001261474.1"	"MULTISPECIES:_sugar_transferase"
"BQ8897_RS07210"	2.88904	0.082053	2.15095e-272	3.81436e-270	NA	"WP_000584700.1"	"MULTISPECIES:_accessory_Sec_system_glycosyltransferase_GtfB"
"BQ8897_RS07215"	2.77472	0.0706224	0	0	"gtfA"	"WP_000262050.1"	"MULTISPECIES:_accessory_Sec_system_glycosyltransferase_GtfA"
"BQ8897_RS07220"	2.73777	0.076475	1.09866e-281	2.1254e-279	"secA2"	"WP_000758330.1"	"MULTISPECIES:_accessory_Sec_system_translocase_SecA2"
"BQ8897_RS07225"	2.69727	0.109132	6.93303e-136	5.2691e-134	"asp3"	"WP_000592614.1"	"MULTISPECIES:_accessory_Sec_system_protein_Asp3"
"BQ8897_RS07230"	2.6342	0.107308	4.22088e-134	3.09726e-132	"asp2"	"WP_000413126.1"	"MULTISPECIES:_accessory_Sec_system_protein_Asp2"
"BQ8897_RS07235"	2.55602	0.0908568	4.31061e-175	4.36808e-173	"asp1"	"WP_000499155.1"	"MULTISPECIES:_accessory_Sec_system_protein_Asp1"
"BQ8897_RS07240"	2.87156	0.075705	0	0	"secY2"	"WP_000579592.1"	"MULTISPECIES:_accessory_Sec_system_protein_translocase_subunit_SecY2"
"BQ8897_RS07245"	3.65649	0.118657	5.25854e-210	7.46012e-208	"srr2"	"WP_086874280.1"	"serine-rich_repeat_glycoprotein_adhesin_Srr2"
"BQ8897_RS07250"	-0.484578	0.0684411	1.0627e-12	9.082e-12	NA	"WP_000024622.1"	"MULTISPECIES:_YlbF/YmcA_family_competence_regulator"
"BQ8897_RS07255"	-0.038017	0.110822	0.727205	0.821823	"aroC"	"WP_001269902.1"	"MULTISPECIES:_chorismate_synthase"
"BQ8897_RS07260"	0.0199299	0.114069	0.855377	0.90944	NA	"WP_086874282.1"	"3-dehydroquinate_synthase"
"BQ8897_RS07265"	-0.17424	0.0827284	0.0377138	0.0786043	NA	"WP_000707048.1"	"MULTISPECIES:_type_I_3-dehydroquinate_dehydratase"
"BQ8897_RS07270"	-0.214391	0.0899956	0.0149236	0.0343323	NA	"WP_001037594.1"	"MULTISPECIES:_class_I_SAM-dependent_rRNA_methyltransferase"
"BQ8897_RS07275"	-0.270733	0.0735185	0.000209217	0.000725103	NA	"WP_000721266.1"	"MULTISPECIES:_LTA_synthase_family_protein"
"BQ8897_RS07280"	0.156852	0.116198	0.169146	0.282329	"rplT"	"WP_000124839.1"	"MULTISPECIES:_50S_ribosomal_protein_L20"
"BQ8897_RS07285"	0.218503	0.119752	0.0639554	0.123612	"rpmI"	"WP_001125939.1"	"MULTISPECIES:_50S_ribosomal_protein_L35"
"BQ8897_RS07290"	0.125672	0.134533	0.340842	0.486786	"infC"	"WP_000691023.1"	"MULTISPECIES:_translation_initiation_factor_IF-3"
"BQ8897_RS07295"	0.0292743	0.106983	0.78861	0.861923	NA	"WP_001084720.1"	"MULTISPECIES:_(d)CMP_kinase"
"BQ8897_RS07300"	-0.0414397	0.0887176	0.636484	0.762204	NA	"WP_001085534.1"	"MULTISPECIES:_LysM_peptidoglycan-binding_domain-containing_protein"
"BQ8897_RS07305"	-0.0934524	0.104779	0.366182	0.511309	NA	"WP_000861358.1"	"MULTISPECIES:_ferredoxin"
"BQ8897_RS07310"	-0.171184	0.0827345	0.0369676	0.077352	NA	"WP_000593175.1"	"MULTISPECIES:_EbsA_family_protein"
"BQ8897_RS07315"	-0.209497	0.0656389	0.00133225	0.00385719	"pepT"	"WP_000119582.1"	"MULTISPECIES:_peptidase_T"
"BQ8897_RS07320"	-0.24211	0.0757555	0.00128619	0.0037391	NA	"WP_000080013.1"	"MULTISPECIES:_polysaccharide_biosynthesis_protein"
"BQ8897_RS07325"	-0.286144	0.0775925	0.000201653	0.000701172	NA	"WP_000628277.1"	"MULTISPECIES:_UDP-N-acetylmuramoyl-L-alanyl-D-glutamate--L-lysine_ligase"
"BQ8897_RS07330"	-0.266797	0.12822	0.033939	0.0716536	NA	"WP_000018278.1"	"MULTISPECIES:_ABC_transporter_ATP-binding_protein"
"BQ8897_RS07335"	-0.269935	0.147123	0.0595312	0.116866	NA	"WP_000719465.1"	"MULTISPECIES:_ABC_transporter_substrate-binding_protein"
"BQ8897_RS07340"	-0.224568	0.163829	0.156431	0.264826	NA	"WP_000471518.1"	"MULTISPECIES:_iron_ABC_transporter_permease"
"BQ8897_RS07345"	-0.197448	0.180849	0.256026	0.391678	NA	"WP_000615141.1"	"MULTISPECIES:_iron_ABC_transporter_permease"
"BQ8897_RS07350"	0.0246646	0.0758788	0.744285	0.834082	NA	"WP_000604059.1"	"MULTISPECIES:_DUF1803_domain-containing_protein"
"BQ8897_RS07355"	-0.219089	0.100034	0.0273655	0.0596046	NA	"WP_000036019.1"	"MULTISPECIES:_manganese-dependent_inorganic_pyrophosphatase"
"BQ8897_RS07360"	-0.490843	0.126307	7.39845e-05	0.000280141	"pflA"	"WP_000807702.1"	"MULTISPECIES:_pyruvate_formate_lyase-activating_protein"
"BQ8897_RS07365"	-0.0728878	0.0992279	0.467234	0.61337	NA	"WP_000389987.1"	"MULTISPECIES:_HlyC/CorC_family_transporter"
"BQ8897_RS07370"	1.25268	0.133966	2.20364e-21	3.19002e-20	NA	"WP_038405870.1"	"IS30-like_element_ISSag9_family_transposase"
"BQ8897_RS07375"	-0.0808041	0.11155	0.458689	0.604764	NA	"WP_000596037.1"	"MULTISPECIES:_methyltransferase_domain-containing_protein"
"BQ8897_RS07380"	-0.0821594	0.0863953	0.337059	0.482679	NA	"WP_000747788.1"	"MULTISPECIES:_TIGR01212_family_radical_SAM_protein"
"BQ8897_RS07385"	-0.538425	0.0841811	1.09984e-10	7.93378e-10	NA	"WP_000952714.1"	"MULTISPECIES:_phosphatase_PAP2_family_protein"
"BQ8897_RS07390"	-0.595538	0.0875561	6.2259e-12	4.97867e-11	NA	"WP_000185809.1"	"MULTISPECIES:_ECF_transporter_S_component"
"BQ8897_RS07395"	0.905799	0.0850721	5.28524e-27	1.02245e-25	NA	"WP_000621246.1"	"MULTISPECIES:_sortase"
"BQ8897_RS07400"	0.880285	0.0870639	2.07201e-24	3.55584e-23	NA	"WP_000639479.1"	"MULTISPECIES:_hypothetical_protein"
"BQ8897_RS07405"	0.857159	0.0981485	1.0738e-18	1.28373e-17	NA	"WP_032456235.1"	"MULTISPECIES:_class_C_sortase"
"BQ8897_RS07410"	0.892711	0.0953091	3.45022e-21	4.8623e-20	NA	"WP_000728388.1"	"MULTISPECIES:_SpaH/EbpB_family_LPXTG-anchored_major_pilin"
"BQ8897_RS07415"	0.862086	0.0841661	2.56966e-25	4.59516e-24	NA	"WP_000913265.1"	"MULTISPECIES:_InlB_B-repeat-containing_protein"
"BQ8897_RS07420"	0.869768	0.119821	1.277e-13	1.1815e-12	"lepB"	"WP_000828633.1"	"MULTISPECIES:_signal_peptidase_I"
"BQ8897_RS07425"	0.667281	0.201795	0.000522646	0.00165751	NA	"WP_000389766.1"	"MULTISPECIES:_hypothetical_protein"
"BQ8897_RS07430"	0.037823	0.0856425	0.616783	0.745747	NA	"WP_000428962.1"	"MULTISPECIES:_glycosyltransferase_family_4_protein"
"BQ8897_RS07435"	0.0491435	0.108327	0.646593	0.766119	NA	"WP_000875982.1"	"MULTISPECIES:_glycosyltransferase"
"BQ8897_RS07440"	0.0286882	0.0759998	0.704882	0.806076	NA	"WP_000771251.1"	"MULTISPECIES:_oligosaccharide_flippase_family_protein"
"BQ8897_RS07445"	0.0279901	0.0796288	0.727783	0.822039	NA	"WP_001049710.1"	"MULTISPECIES:_DUF2142_domain-containing_protein"
"BQ8897_RS07450"	0.0137798	0.116378	0.905471	0.943143	NA	"WP_001865316.1"	"MULTISPECIES:_glycosyltransferase"
"BQ8897_RS07455"	-0.0248132	0.0786581	0.744917	0.834082	NA	"WP_000241097.1"	"MULTISPECIES:_glycosyltransferase_family_2_protein"
"BQ8897_RS07460"	-0.0731215	0.0791357	0.349915	0.496413	NA	"WP_000972791.1"	"MULTISPECIES:_NAD-dependent_epimerase/dehydratase_family_protein"
"BQ8897_RS07465"	-0.0791965	0.102861	0.43523	0.582551	NA	"WP_000981011.1"	"MULTISPECIES:_2-C-methyl-D-erythritol_4-phosphate_cytidylyltransferase"
"BQ8897_RS07470"	-0.116509	0.0805767	0.144999	0.249643	NA	"WP_000661823.1"	"MULTISPECIES:_LicD_family_protein"
"BQ8897_RS07475"	-0.0723423	0.0780818	0.350433	0.496764	NA	"WP_000037459.1"	"MULTISPECIES:_prealbumin-like_fold_domain-containing_protein"
"BQ8897_RS07480"	0.0686202	0.161568	0.663445	0.779145	NA	"WP_000050394.1"	"MULTISPECIES:_DUF2304_domain-containing_protein"
"BQ8897_RS07485"	-0.092115	0.112869	0.406921	0.553422	NA	"WP_000976127.1"	"MULTISPECIES:_glycosyltransferase_family_2_protein"
"BQ8897_RS07490"	-0.183706	0.0984606	0.0609692	0.119139	NA	"WP_000867340.1"	"MULTISPECIES:_glycosyltransferase_family_2_protein"
"BQ8897_RS07495"	-0.184826	0.0819105	0.0228967	0.0509668	NA	"WP_001154391.1"	"MULTISPECIES:_DUF1972_domain-containing_protein"
"BQ8897_RS07500"	-0.382825	0.0864287	7.59974e-06	3.34829e-05	"rfbD"	"WP_000600896.1"	"MULTISPECIES:_dTDP-4-dehydrorhamnose_reductase"
"BQ8897_RS07505"	0.101349	0.154186	0.500897	0.646397	NA	"WP_000005640.1"	"MULTISPECIES:_metal-sulfur_cluster_assembly_factor"
"BQ8897_RS07510"	0.0554512	0.117824	0.634773	0.761013	"rpoD"	"WP_000818341.1"	"MULTISPECIES:_RNA_polymerase_sigma_factor_RpoD"
"BQ8897_RS07515"	0.142123	0.102382	0.165697	0.27764	"dnaG"	"WP_000540259.1"	"MULTISPECIES:_DNA_primase"
"BQ8897_RS07520"	1.06223	0.108358	4.96603e-23	7.82793e-22	"mscL"	"WP_000588846.1"	"MULTISPECIES:_large_conductance_mechanosensitive_channel_protein_MscL"
"BQ8897_RS07525"	0.196261	0.304994	0.473524	0.620097	NA	"WP_088181631.1"	"MULTISPECIES:_IS3_family_transposase"
"BQ8897_RS07530"	-0.125044	0.108253	0.23986	0.372842	NA	"WP_000048058.1"	"MULTISPECIES:_30S_ribosomal_protein_S21"
"BQ8897_RS07535"	0.0526355	0.134451	0.693724	0.800723	NA	"WP_000249815.1"	"MULTISPECIES:_YkgJ_family_cysteine_cluster_protein"
"BQ8897_RS07540"	0.754096	0.157103	7.87537e-07	3.86147e-06	NA	"WP_000037656.1"	"MULTISPECIES:_transporter_substrate-binding_domain-containing_protein"
"BQ8897_RS07545"	0.0579068	0.36078	0.851197	0.907034	NA	"WP_011074746.1"	"MULTISPECIES:_ammonium_transporter"
"BQ8897_RS07550"	-0.128424	0.142228	0.354926	0.500519	NA	"WP_000683741.1"	"MULTISPECIES:_NAD(P)-binding_domain-containing_protein"
"BQ8897_RS07555"	-0.361331	0.113903	0.00143864	0.00411482	NA	"WP_001290912.1"	"MULTISPECIES:_rhodanese-related_sulfurtransferase"
"BQ8897_RS07560"	-0.514048	0.11767	8.82153e-06	3.84677e-05	NA	NA	NA
"BQ8897_RS07565"	-0.462135	0.143921	0.00101932	0.00307677	NA	"WP_000914221.1"	"MULTISPECIES:_MFS_transporter"
"BQ8897_RS07570"	0.177871	0.128152	0.157053	0.265246	"glgP"	"WP_000197731.1"	"MULTISPECIES:_glycogen/starch/alpha-glucan_family_phosphorylase"
"BQ8897_RS07575"	0.17881	0.127198	0.152766	0.25924	"malQ"	"WP_000745456.1"	"MULTISPECIES:_4-alpha-glucanotransferase"
"BQ8897_RS07580"	-0.121739	0.145118	0.38932	0.536924	NA	"WP_000256313.1"	"MULTISPECIES:_LacI_family_DNA-binding_transcriptional_regulator"
"BQ8897_RS07585"	0.394391	0.124955	0.0012721	0.00370825	NA	"WP_000414616.1"	"MULTISPECIES:_extracellular_solute-binding_protein"
"BQ8897_RS07590"	0.607265	0.109446	1.9015e-08	1.13663e-07	NA	"WP_001035541.1"	"MULTISPECIES:_sugar_ABC_transporter_permease"
"BQ8897_RS07595"	0.531573	0.121873	9.0673e-06	3.92978e-05	NA	"WP_001035401.1"	"MULTISPECIES:_sugar_ABC_transporter_permease"
"BQ8897_RS07600"	-0.142836	0.0765039	0.0594895	0.116866	NA	"WP_000416073.1"	"MULTISPECIES:_MFS_transporter"
"BQ8897_RS07605"	0.000580153	0.286721	0.999382	0.999382	NA	"WP_105253180.1"	"MULTISPECIES:_IS3_family_transposase"
"BQ8897_RS07610"	-0.138833	0.111151	0.205061	0.330084	NA	"WP_000091523.1"	"MULTISPECIES:_8-oxo-dGTP_diphosphatase"
"BQ8897_RS07620"	0.0364563	0.0648079	0.572617	0.709685	NA	NA	NA
"BQ8897_RS07625"	-0.304016	0.0707929	1.55659e-05	6.54629e-05	"uvrB"	"WP_000567070.1"	"MULTISPECIES:_excinuclease_ABC_subunit_B"
"BQ8897_RS07630"	0.137328	0.145825	0.335761	0.481144	NA	"WP_001042316.1"	"MULTISPECIES:_CPBP_family_intramembrane_metalloprotease"
"BQ8897_RS07635"	-0.420519	0.0684213	6.10805e-10	4.10029e-09	NA	"WP_000681010.1"	"MULTISPECIES:_ABC_transporter_permease_subunit"
"BQ8897_RS07640"	-0.50992	0.103954	7.30728e-07	3.5912e-06	NA	"WP_000818887.1"	"MULTISPECIES:_amino_acid_ABC_transporter_ATP-binding_protein"
"BQ8897_RS07645"	0.969542	0.192629	1.65336e-07	8.92981e-07	NA	"WP_000656279.1"	"MULTISPECIES:_hypothetical_protein"
"BQ8897_RS07650"	0.136409	0.188348	0.451832	0.598319	NA	"WP_000502594.1"	"MULTISPECIES:_hypothetical_protein"
"BQ8897_RS07655"	-0.0427558	0.0689347	0.53253	0.675088	"obgE"	"WP_000061657.1"	"MULTISPECIES:_GTPase_ObgE"
"BQ8897_RS07660"	-0.0257383	0.161108	0.868326	0.918845	NA	"WP_000863865.1"	"MULTISPECIES:_DUF4044_domain-containing_protein"
"BQ8897_RS07665"	0.134013	0.0713484	0.0589988	0.116142	NA	"WP_000244050.1"	"MULTISPECIES:_aminopeptidase"
"BQ8897_RS07670"	-0.438427	0.0783057	1.58378e-08	9.54756e-08	NA	"WP_001873953.1"	"MULTISPECIES:_LPXTG_cell_wall_anchor_domain-containing_protein"
"BQ8897_RS07675"	-0.206736	0.0874186	0.0166816	0.0378853	NA	"WP_000824628.1"	"MULTISPECIES:_LPXTG_cell_wall_anchor_domain-containing_protein"
"BQ8897_RS07680"	1.59297	0.156731	4.78252e-25	8.41092e-24	NA	"WP_038405870.1"	"IS30-like_element_ISSag9_family_transposase"
"BQ8897_RS07685"	-0.0089386	0.18199	0.957858	0.979492	NA	"WP_001234928.1"	"MULTISPECIES:_rRNA_pseudouridine_synthase"
"BQ8897_RS07690"	-0.680439	0.126654	4.29498e-08	2.49719e-07	NA	"WP_000451359.1"	"MULTISPECIES:_aldo/keto_reductase"
"BQ8897_RS07695"	-0.319546	0.125315	0.00913873	0.0224421	NA	"WP_000159251.1"	"MULTISPECIES:_NAD(P)H-dependent_oxidoreductase"
"BQ8897_RS07700"	-0.767093	0.119759	7.23116e-11	5.32453e-10	"gloA"	"WP_001116201.1"	"MULTISPECIES:_lactoylglutathione_lyase"
"BQ8897_RS07705"	-0.122441	0.0905649	0.171769	0.285713	NA	"WP_001196763.1"	"MULTISPECIES:_glycosyltransferase_family_2_protein"
"BQ8897_RS07710"	0.360403	0.0749581	1.31442e-06	6.32823e-06	NA	"WP_000042126.1"	"MULTISPECIES:_amino_acid_permease"
"BQ8897_RS07715"	0.522185	0.101588	1.9504e-07	1.04021e-06	"smpB"	"WP_000238456.1"	"MULTISPECIES:_SsrA-binding_protein_SmpB"
"BQ8897_RS07720"	0.0909449	0.112931	0.407431	0.553422	"rnr"	"WP_000659924.1"	"MULTISPECIES:_ribonuclease_R"
"BQ8897_RS07725"	-0.0779645	0.122253	0.515538	0.657049	"secG"	"WP_000282513.1"	"MULTISPECIES:_preprotein_translocase_subunit_SecG"
"BQ8897_RS07730"	0.0055819	0.247746	0.982545	0.991491	"rpmG"	"WP_001873241.1"	"MULTISPECIES:_50S_ribosomal_protein_L33"
"BQ8897_RS07735"	-0.297324	0.0787215	0.000141094	0.000503772	NA	"WP_000312381.1"	"MULTISPECIES:_multidrug_efflux_MFS_transporter"
"BQ8897_RS07740"	-0.0907659	0.101451	0.364649	0.510509	NA	"WP_001873858.1"	"MULTISPECIES:_hypothetical_protein"
"BQ8897_RS07745"	-0.102669	0.110131	0.344133	0.488861	NA	"WP_000424353.1"	"MULTISPECIES:_ABC_transporter_ATP-binding_protein"
"BQ8897_RS07750"	-0.324205	0.10773	0.00224562	0.00614225	NA	"WP_001873433.1"	"MULTISPECIES:_dephospho-CoA_kinase"
"BQ8897_RS07755"	-0.300204	0.101437	0.00272566	0.00736067	"mutM"	"WP_001114602.1"	"MULTISPECIES:_DNA-formamidopyrimidine_glycosylase"
"BQ8897_RS07760"	-0.201554	0.119376	0.0859618	0.15879	NA	"WP_000410029.1"	"MULTISPECIES:_Rgg/GadR/MutR_family_transcriptional_regulator"
"BQ8897_RS07765"	-0.532923	0.130262	2.93858e-05	0.000118884	NA	"WP_000694235.1"	"MULTISPECIES:_transglutaminase"
"BQ8897_RS07770"	-0.116747	0.382652	0.710628	0.809104	NA	"WP_000039430.1"	"MULTISPECIES:_hypothetical_protein"
"BQ8897_RS07775"	0.263286	0.421813	0.432118	0.579899	NA	"WP_001873431.1"	"MULTISPECIES:_hypothetical_protein"
"BQ8897_RS07780"	0.0582048	0.247029	0.80183	0.870597	NA	"WP_000606014.1"	"MULTISPECIES:_hypothetical_protein"
"BQ8897_RS07790"	0.129433	0.20644	0.511493	0.652553	NA	"WP_001867186.1"	"MULTISPECIES:_CPBP_family_intramembrane_metalloprotease"
"BQ8897_RS07795"	0.174407	0.157115	0.254299	0.389877	NA	"WP_001867192.1"	"MULTISPECIES:_hypothetical_protein"
"BQ8897_RS07805"	-0.260565	0.110018	0.0162387	0.0370374	NA	"WP_000551533.1"	"MULTISPECIES:_hypothetical_protein"
"BQ8897_RS07810"	-0.171561	0.10117	0.0858342	0.158693	"era"	"WP_000143288.1"	"MULTISPECIES:_GTPase_Era"
"BQ8897_RS07815"	-0.202665	0.139231	0.136302	0.237164	NA	"WP_000365222.1"	"MULTISPECIES:_diacylglycerol_kinase_family_protein"
"BQ8897_RS07820"	-0.269687	0.125874	0.0290276	0.0624578	"ybeY"	"WP_001867191.1"	"MULTISPECIES:_rRNA_maturation_RNase_YbeY"
"BQ8897_RS07825"	-0.401302	0.120257	0.000689545	0.00214525	NA	"WP_000705143.1"	"MULTISPECIES:_class_I_SAM-dependent_methyltransferase"
"BQ8897_RS07835"	-0.23253	0.117034	0.0434142	0.088407	NA	"WP_000806807.1"	"MULTISPECIES:_NUDIX_domain-containing_protein"
"BQ8897_RS07840"	-0.103382	0.0812376	0.199374	0.323128	NA	"WP_000349559.1"	"MULTISPECIES:_DUF4037_domain-containing_protein"
"BQ8897_RS07845"	-0.61998	0.0778673	1.04448e-15	1.12255e-14	NA	"WP_011058362.1"	"MULTISPECIES:_PhoH_family_protein"
"BQ8897_RS07850"	-0.846286	0.102568	6.7498e-17	7.5202e-16	NA	"WP_001270884.1"	"MULTISPECIES:_oleate_hydratase"
"BQ8897_RS07855"	-0.282647	0.179469	0.10164	0.183919	NA	"WP_001232073.1"	"MULTISPECIES:_YozE_family_protein"
"BQ8897_RS07860"	-0.503712	0.0645011	4.16841e-15	4.2852e-14	"msrA"	"WP_000438899.1"	"MULTISPECIES:_peptide-methionine_(S)-S-oxide_reductase_MsrA"
"BQ8897_RS07865"	-0.0310986	0.100415	0.755011	0.839393	"cvfB"	"WP_001094275.1"	"MULTISPECIES:_RNA-binding_virulence_regulatory_protein_CvfB"
"BQ8897_RS07870"	-0.117553	0.12564	0.340176	0.486162	"frr"	"WP_000159519.1"	"MULTISPECIES:_ribosome_recycling_factor"
"BQ8897_RS07875"	-0.247728	0.10051	0.0135657	0.0318981	NA	"WP_000433491.1"	"MULTISPECIES:_UMP_kinase"
"BQ8897_RS07880"	0.329256	0.282411	0.200036	0.32351	NA	NA	NA
"BQ8897_RS07885"	0.37998	0.397006	0.244632	0.378601	NA	"WP_000436149.1"	"MULTISPECIES:_ABC_transporter_ATP-binding_protein"
"BQ8897_RS07890"	0.335981	0.419318	0.317176	0.463838	NA	"WP_000960273.1"	"MULTISPECIES:_ABC_transporter_permease"
"BQ8897_RS07895"	0.295372	0.383857	0.355487	0.500647	NA	"WP_000281507.1"	"MULTISPECIES:_ABC_transporter_permease"
"BQ8897_RS07900"	0.293958	0.35587	0.334587	0.479784	"nikA"	"WP_001873857.1"	"MULTISPECIES:_nickel_ABC_transporter,_nickel/metallophore_periplasmic_binding_protein"
"BQ8897_RS07905"	0.107746	0.11332	0.314817	0.461068	"rplA"	"WP_001085664.1"	"MULTISPECIES:_50S_ribosomal_protein_L1"
"BQ8897_RS07910"	0.0725922	0.132626	0.570537	0.708344	"rplK"	"WP_001085802.1"	"MULTISPECIES:_50S_ribosomal_protein_L11"
"BQ8897_RS07915"	2.88206	0.233596	4.66832e-36	1.29015e-34	NA	NA	NA
"BQ8897_RS07920"	-0.369502	0.121165	0.00188639	0.00522007	NA	"WP_000958259.1"	"MULTISPECIES:_MFS_transporter"
"BQ8897_RS07925"	-0.430804	0.131154	0.000792056	0.00244629	NA	"WP_001262295.1"	"MULTISPECIES:_amidohydrolase"
"BQ8897_RS07930"	-0.226263	0.124172	0.0615733	0.119715	NA	"WP_000280435.1"	"MULTISPECIES:_LysR_family_transcriptional_regulator"
"BQ8897_RS07935"	-0.469921	0.25244	0.0439983	0.08934	NA	"WP_000639447.1"	"MULTISPECIES:_DUF3397_domain-containing_protein"
"BQ8897_RS07940"	0.0873853	0.299201	0.747453	0.834082	NA	"WP_088181631.1"	"MULTISPECIES:_IS3_family_transposase"
"BQ8897_RS07945"	-0.296089	0.0807237	0.00021732	0.000749526	"pabB"	"WP_000546859.1"	"MULTISPECIES:_aminodeoxychorismate_synthase_component_I"
"BQ8897_RS07950"	-0.0397765	0.0641986	0.532972	0.675098	NA	"WP_000231576.1"	"MULTISPECIES:_DNA_translocase_FtsK"
"BQ8897_RS07955"	-0.212076	0.0961768	0.0257609	0.0566313	NA	"WP_000721136.1"	"MULTISPECIES:_peptidylprolyl_isomerase"
"BQ8897_RS07960"	-0.0175575	0.22063	0.933349	0.964159	NA	"WP_000494347.1"	"MULTISPECIES:_metal_ABC_transporter_permease"
"BQ8897_RS07965"	-0.0284101	0.186368	0.86977	0.919916	NA	"WP_000587174.1"	"MULTISPECIES:_metal_ABC_transporter_ATP-binding_protein"
"BQ8897_RS07970"	-0.24575	0.223905	0.241648	0.3748	NA	"WP_000759089.1"	"MULTISPECIES:_metal_ABC_transporter_substrate-binding_protein"
"BQ8897_RS07975"	-0.375322	0.103478	0.000253399	0.000860021	NA	"WP_000188490.1"	"MULTISPECIES:_metal-dependent_transcriptional_regulator"
"BQ8897_RS07980"	-0.0615349	0.0819664	0.44841	0.595016	NA	"WP_000689759.1"	"MULTISPECIES:_5\\'-methylthioadenosine/adenosylhomocysteine_nucleosidase"
"BQ8897_RS07985"	0.00619514	0.125066	0.960411	0.980578	NA	"WP_000517852.1"	"MULTISPECIES:_hypothetical_protein"
"BQ8897_RS07990"	0.0126775	0.109144	0.910797	0.946837	NA	"WP_000344991.1"	"MULTISPECIES:_NUDIX_hydrolase"
"BQ8897_RS07995"	-0.117227	0.0819788	0.14938	0.254847	"glmU"	"WP_000073770.1"	"MULTISPECIES:_bifunctional_UDP-N-acetylglucosamine_diphosphorylase/glucosamine-1-phosphate_N-acetyltransferase_GlmU"
"BQ8897_RS08000"	-0.204755	0.165522	0.201208	0.32511	NA	"WP_000237568.1"	"MULTISPECIES:_VOC_family_protein"
"BQ8897_RS08005"	-0.30462	0.160618	0.0504018	0.100709	NA	NA	NA
"BQ8897_RS08010"	-0.337545	0.0976471	0.000470243	0.00150704	NA	"WP_000762189.1"	"MULTISPECIES:_Gfo/Idh/MocA_family_oxidoreductase"
"BQ8897_RS08015"	-0.180355	0.215645	0.376272	0.521633	NA	"WP_000647214.1"	"MULTISPECIES:_ASCH_domain-containing_protein"
"BQ8897_RS08020"	-0.2224	0.284283	0.387289	0.534469	NA	NA	NA
"BQ8897_RS08025"	-0.345492	0.105682	0.000917686	0.00280984	NA	"WP_000170241.1"	"MULTISPECIES:_3-oxoacyl-ACP_reductase"
"BQ8897_RS08030"	-0.320629	0.23794	0.148198	0.25334	NA	"WP_000141908.1"	"MULTISPECIES:_DUF2829_domain-containing_protein"
"BQ8897_RS08035"	-0.452207	0.170238	0.00591197	0.0150307	NA	"WP_001873753.1"	"MULTISPECIES:_aminoacyl-tRNA_synthetase"
"BQ8897_RS08040"	-0.30717	0.184458	0.0826743	0.15392	NA	"WP_086874285.1"	"GNAT_family_N-acetyltransferase"
"BQ8897_RS08050"	1.08138	0.344236	0.000432258	0.00139582	NA	"WP_001173120.1"	"MULTISPECIES:_glycosyltransferase_family_2_protein"
"BQ8897_RS08055"	1.31144	0.134527	3.98782e-23	6.33289e-22	NA	"WP_000760436.1"	"MULTISPECIES:_hypothetical_protein"
"BQ8897_RS08060"	1.36999	0.167093	4.96714e-17	5.59263e-16	NA	"WP_001869308.1"	"MULTISPECIES:_CotH_kinase_family_protein"
"BQ8897_RS08065"	0.194564	0.390401	0.546172	0.686506	NA	"WP_000654037.1"	"MULTISPECIES:_DUF4956_domain-containing_protein"
"BQ8897_RS08070"	1.91848	0.198639	5.62411e-23	8.80008e-22	NA	"WP_071659980.1"	"MULTISPECIES:_polyphosphate_polymerase_domain-containing_protein"
"BQ8897_RS08075"	3.27616	0.0756823	0	0	"brnQ"	"WP_000239244.1"	"MULTISPECIES:_branched-chain_amino_acid_transport_system_II_carrier_protein"
"BQ8897_RS08080"	-0.492311	0.0698393	1.29853e-12	1.10091e-11	"metG"	"WP_000136751.1"	"MULTISPECIES:_methionine--tRNA_ligase"
"BQ8897_RS08085"	-0.409269	0.107893	0.000128288	0.000460367	"tehB"	"WP_000248364.1"	"MULTISPECIES:_SAM-dependent_methyltransferase_TehB"
"BQ8897_RS08090"	0.0355415	0.133806	0.787595	0.861255	NA	"WP_000039372.1"	"MULTISPECIES:_DUF1275_domain-containing_protein"
"BQ8897_RS08100"	-0.541321	0.106081	1.99616e-07	1.05947e-06	NA	"WP_000556343.1"	"MULTISPECIES:_PTS_sugar_transporter_subunit_IIC"
"BQ8897_RS08105"	-0.457775	0.101317	4.76551e-06	2.14398e-05	NA	"WP_000735436.1"	"MULTISPECIES:_alpha/beta_hydrolase"
"BQ8897_RS08110"	-0.328062	0.0904356	0.000259475	0.000877841	NA	"WP_000767484.1"	"MULTISPECIES:_exodeoxyribonuclease_III"
"BQ8897_RS08115"	-0.643105	0.126908	2.37325e-07	1.24698e-06	NA	"WP_000287943.1"	"MULTISPECIES:_arsenate_reductase_family_protein"
"BQ8897_RS08120"	-0.611984	0.128773	1.21501e-06	5.87623e-06	NA	"WP_000966772.1"	"MULTISPECIES:_methylated-DNA-"
"BQ8897_RS08125"	-0.962554	0.0937193	3.41867e-25	6.06244e-24	NA	NA	NA
"BQ8897_RS08130"	-0.944171	0.122367	4.30799e-15	4.4074e-14	NA	"WP_001167085.1"	"MULTISPECIES:_acetyltransferase"
"BQ8897_RS08135"	-0.917765	0.122227	2.25269e-14	2.21931e-13	"serC"	"WP_000587955.1"	"MULTISPECIES:_3-phosphoserine/phosphohydroxythreonine_transaminase"
"BQ8897_RS08140"	-0.296492	0.0765164	9.59172e-05	0.000354743	NA	"WP_000603277.1"	"MULTISPECIES:_copper_homeostasis_protein_CutC"
"BQ8897_RS08155"	0.105113	0.111773	0.341498	0.487396	"rsmI"	"WP_001866320.1"	"MULTISPECIES:_16S_rRNA_(cytidine(1402)-2\\'-O)-methyltransferase"
"BQ8897_RS08160"	0.145973	0.127148	0.242958	0.376485	"yabA"	"WP_000358198.1"	"MULTISPECIES:_DNA_replication_initiation_control_protein_YabA"
"BQ8897_RS08165"	0.0288613	0.092917	0.746514	0.834082	NA	"WP_000364562.1"	"MULTISPECIES:_DNA_polymerase_III_subunit_delta\\'"
"BQ8897_RS08170"	-0.168347	0.0932401	0.068036	0.130081	NA	"WP_000715592.1"	"MULTISPECIES:_dTMP_kinase"
"BQ8897_RS08175"	2.9464	0.231318	3.2133e-38	9.4971e-37	NA	NA	NA
"BQ8897_RS08180"	7.81981	0.634018	3.3063e-36	9.25764e-35	NA	"WP_001144245.1"	"MULTISPECIES:_CBS_domain-containing_protein"
"BQ8897_RS08185"	8.38523	0.156756	0	0	NA	"WP_000178147.1"	"MULTISPECIES:_ABC_transporter_ATP-binding_protein"
"BQ8897_RS08190"	8.41048	0.199731	0	0	NA	"WP_001185985.1"	"MULTISPECIES:_ABC_transporter_ATP-binding_protein"
"BQ8897_RS08195"	7.33609	0.756995	1.78332e-23	2.87493e-22	NA	"WP_000662328.1"	"MULTISPECIES:_branched-chain_amino_acid_ABC_transporter_permease"
"BQ8897_RS08200"	8.20119	0.545234	2.30361e-52	1.06567e-50	NA	"WP_000941400.1"	"MULTISPECIES:_branched-chain_amino_acid_ABC_transporter_permease"
"BQ8897_RS08205"	7.34583	0.096463	0	0	NA	"WP_000415515.1"	"MULTISPECIES:_ABC_transporter_substrate-binding_protein"
"BQ8897_RS08210"	-0.210696	0.147736	0.1432	0.247546	NA	"WP_001041186.1"	"MULTISPECIES:_DUF2129_domain-containing_protein"
"BQ8897_RS08215"	-0.288452	0.0895429	0.00132232	0.00383364	NA	"WP_000613483.1"	"MULTISPECIES:_ATP-dependent_Clp_protease_proteolytic_subunit"
"BQ8897_RS08220"	-0.0726658	0.1009	0.466289	0.612887	"upp"	"WP_000514490.1"	"MULTISPECIES:_uracil_phosphoribosyltransferase"
"BQ8897_RS08225"	-0.270982	0.105309	0.00927304	0.0227339	NA	"WP_000634083.1"	"MULTISPECIES:_pyridoxal_phosphate-dependent_aminotransferase"
"BQ8897_RS08230"	0.597698	0.105578	9.43197e-09	5.83466e-08	NA	"WP_001019793.1"	"MULTISPECIES:_tRNA_(cytidine(34)-2\\'-O)-methyltransferase"
"BQ8897_RS08235"	-0.0346067	0.0681639	0.60944	0.73981	NA	"WP_000427463.1"	"MULTISPECIES:_APC_family_permease"
"BQ8897_RS08240"	-0.395748	0.0701549	1.38244e-08	8.40522e-08	"trkA"	"WP_001220335.1"	"MULTISPECIES:_Trk_system_potassium_transporter_TrkA"
"BQ8897_RS08245"	-0.250131	0.0471922	1.05708e-07	5.82762e-07	NA	"WP_000617821.1"	"MULTISPECIES:_TrkH_family_potassium_uptake_protein"
"BQ8897_RS08250"	0.0492705	0.138148	0.716795	0.813949	"yidD"	"WP_000920196.1"	"MULTISPECIES:_membrane_protein_insertion_efficiency_factor_YidD"
"BQ8897_RS08255"	0.108204	0.0947657	0.249581	0.383749	NA	"WP_001222207.1"	"MULTISPECIES:_rRNA_pseudouridine_synthase"
"BQ8897_RS08260"	0.0456147	0.116801	0.692765	0.800723	NA	"WP_000221690.1"	"MULTISPECIES:_segregation/condensation_protein_B"
"BQ8897_RS08265"	0.0803328	0.120248	0.498157	0.643252	NA	"WP_000351869.1"	"MULTISPECIES:_segregation/condensation_protein_A"
"BQ8897_RS08270"	0.0167626	0.106668	0.882414	0.92806	"xerD"	"WP_000606411.1"	"MULTISPECIES:_site-specific_tyrosine_recombinase_XerD"
"BQ8897_RS08275"	0.0392586	0.076544	0.606808	0.737879	NA	"WP_000560703.1"	"MULTISPECIES:_CBS_domain-containing_protein"
"BQ8897_RS08280"	-0.00976139	0.0708161	0.889489	0.931971	NA	"WP_001007721.1"	"MULTISPECIES:_metallophosphoesterase"
"BQ8897_RS08285"	-0.00803946	0.0718762	0.906613	0.943871	NA	"WP_000167813.1"	"MULTISPECIES:_nucleoside-triphosphate_diphosphatase"
"BQ8897_RS08290"	-0.0868847	0.103101	0.400523	0.548111	"racE"	"WP_000378349.1"	"MULTISPECIES:_glutamate_racemase"
"BQ8897_RS08295"	-0.0566344	0.143769	0.686699	0.797216	NA	"WP_000108275.1"	"MULTISPECIES:_YneF_family_protein"
"BQ8897_RS08300"	0.251773	0.201608	0.190789	0.311588	NA	"WP_000039538.1"	"MULTISPECIES:_hypothetical_protein"
"BQ8897_RS08305"	0.0925326	0.136208	0.488169	0.633816	NA	"WP_000647216.1"	"MULTISPECIES:_transcription_repressor_NadR"
"BQ8897_RS08310"	-0.202259	0.124937	0.0991104	0.180064	NA	"WP_000999457.1"	"MULTISPECIES:_Bax_inhibitor-1/YccA_family_protein"
"BQ8897_RS08315"	-0.377931	0.155239	0.0121187	0.028654	NA	"WP_000760496.1"	"MULTISPECIES:_HD_domain-containing_protein"
"BQ8897_RS08320"	-0.310573	0.13684	0.026509	0.0579764	NA	"WP_000207505.1"	"MULTISPECIES:_RNA_methyltransferase"
"BQ8897_RS08325"	-0.63368	0.159575	4.10646e-05	0.000162729	NA	"WP_000755490.1"	"MULTISPECIES:_acylphosphatase"
"BQ8897_RS08330"	-0.589567	0.066994	8.60708e-19	1.03892e-17	"yidC"	"WP_000751929.1"	"MULTISPECIES:_membrane_protein_insertase_YidC"
"BQ8897_RS08335"	-0.600461	0.107621	1.48705e-08	8.98991e-08	NA	"WP_000611497.1"	"MULTISPECIES:_amino_acid_ABC_transporter_permease"
"BQ8897_RS08340"	-0.661074	0.100368	2.58714e-11	1.97328e-10	NA	"WP_000751023.1"	"MULTISPECIES:_transporter_substrate-binding_domain-containing_protein"
"BQ8897_RS08345"	-0.158822	0.106386	0.132084	0.230957	NA	"WP_000231326.1"	"MULTISPECIES:_amidase"
"BQ8897_RS08350"	0.437235	0.118757	0.000181056	0.000634739	"greA"	"WP_000818772.1"	"MULTISPECIES:_transcription_elongation_factor_GreA"
"BQ8897_RS08355"	0.254834	0.0815814	0.00146627	0.00417304	"mltG"	"WP_000134316.1"	"MULTISPECIES:_endolytic_transglycosylase_MltG"
"BQ8897_RS08360"	0.226705	0.0938806	0.0147325	0.033966	NA	"WP_000586872.1"	"MULTISPECIES:_GNAT_family_N-acetyltransferase"
"BQ8897_RS08365"	0.139346	0.0803316	0.080976	0.151554	NA	"WP_000048107.1"	"MULTISPECIES:_UDP-N-acetylmuramate--L-alanine_ligase"
"BQ8897_RS08370"	0.0609839	0.0972814	0.506696	0.649939	NA	"WP_001079337.1"	"MULTISPECIES:_hypothetical_protein"
"BQ8897_RS08380"	-0.262231	0.0739791	0.000345179	0.00113978	NA	"WP_000089135.1"	"MULTISPECIES:_SNF2_helicase_associated_domain-containing_protein"
"BQ8897_RS08385"	-0.0772229	0.0866379	0.367905	0.512371	"der"	"WP_000244022.1"	"MULTISPECIES:_ribosome_biogenesis_GTPase_Der"
"BQ8897_RS08390"	-0.0339748	0.0577379	0.554677	0.693916	"dnaI"	"WP_000843626.1"	"MULTISPECIES:_primosomal_protein_DnaI"
"BQ8897_RS08395"	-0.0344027	0.0689732	0.615055	0.744503	NA	"WP_000074511.1"	"MULTISPECIES:_DnaD_domain_protein"
"BQ8897_RS08400"	-0.0531769	0.100853	0.592952	0.726751	"nrdR"	"WP_001203682.1"	"MULTISPECIES:_transcriptional_repressor_NrdR"
"BQ8897_RS08405"	0.0134732	0.0719485	0.849806	0.906463	NA	"WP_000791116.1"	"MULTISPECIES:_HAMP_domain-containing_protein"
"BQ8897_RS08410"	-0.197877	0.0926982	0.0323082	0.0686831	NA	"WP_000516681.1"	"MULTISPECIES:_response_regulator_transcription_factor"
"BQ8897_RS08415"	-0.487931	0.0916001	7.18051e-08	4.03169e-07	NA	"WP_000927545.1"	"MULTISPECIES:_DUF177_domain-containing_protein"
"BQ8897_RS08420"	-0.258758	0.0907648	0.00448325	0.0116452	"htpX"	"WP_000966817.1"	"MULTISPECIES:_zinc_metalloprotease_HtpX"
"BQ8897_RS08425"	-0.37061	0.0792955	2.47442e-06	1.14969e-05	NA	"WP_000537055.1"	"MULTISPECIES:_LemA_family_protein"
"BQ8897_RS08430"	-0.364493	0.0636805	8.83843e-09	5.48343e-08	"rsmG"	"WP_000188792.1"	"MULTISPECIES:_16S_rRNA_(guanine(527)-N(7))-methyltransferase_RsmG"
"BQ8897_RS08435"	-0.28702	0.0740035	9.41303e-05	0.00034958	NA	"WP_000680115.1"	"MULTISPECIES:_V-type_Na+_-ATPase_subunit_J"
"BQ8897_RS08440"	-0.233689	0.0867475	0.00655988	0.0165789	NA	"WP_000850145.1"	"MULTISPECIES:_TrkA_family_potassium_uptake_protein"
"BQ8897_RS08445"	-0.021318	0.102883	0.832606	0.894841	NA	"WP_001118813.1"	"MULTISPECIES:_energy-coupling_factor_transporter_transmembrane_protein_EcfT"
"BQ8897_RS08450"	-0.0139802	0.101457	0.901561	0.940913	NA	"WP_000651251.1"	"MULTISPECIES:_ABC_transporter_ATP-binding_protein"
"BQ8897_RS08455"	-0.101589	0.0990285	0.299734	0.444483	NA	"WP_001095694.1"	"MULTISPECIES:_ECF-type_riboflavin_transporter_substrate-binding_protein"
"BQ8897_RS08460"	0.0741229	0.0954458	0.398127	0.545534	"sstT"	"WP_000819596.1"	"MULTISPECIES:_serine/threonine_transporter_SstT"
"BQ8897_RS08465"	3.44891	0.121066	3.26962e-179	3.66197e-177	"braB"	"WP_000769356.1"	"MULTISPECIES:_branched-chain_amino_acid_transport_system_II_carrier_protein"
"BQ8897_RS08470"	0.175029	0.232796	0.424324	0.572873	NA	"WP_001200719.1"	"MULTISPECIES:_zinc-dependent_alcohol_dehydrogenase_family_protein"
"BQ8897_RS08475"	0.236319	0.0666133	0.000357113	0.00117456	NA	"WP_000574037.1"	"MULTISPECIES:_ABC_transporter_permease"
"BQ8897_RS08480"	0.262689	0.121749	0.0280468	0.0608396	NA	"WP_000032379.1"	"MULTISPECIES:_methionine_ABC_transporter_ATP-binding_protein"
"BQ8897_RS08485"	0.436248	0.106088	3.08523e-05	0.000123981	NA	"WP_000176660.1"	"MULTISPECIES:_M20/M25/M40_family_metallo-hydrolase"
"BQ8897_RS08490"	0.519328	0.103602	3.8493e-07	1.97858e-06	NA	"WP_000768250.1"	"MULTISPECIES:_O-sialoglycoprotein_endopeptidase"
"BQ8897_RS08495"	0.908677	0.0792196	5.72228e-31	1.28179e-29	NA	"WP_000152903.1"	"MULTISPECIES:_amino_acid_ABC_transporter_substrate-binding_protein"
"BQ8897_RS08500"	0.911374	0.0803522	3.28908e-30	6.99916e-29	NA	"WP_000956420.1"	"MULTISPECIES:_gamma-glutamyl-gamma-aminobutyrate_hydrolase_family_protein"
"BQ8897_RS08510"	-0.409776	0.0915134	6.1234e-06	2.73178e-05	NA	"WP_000532903.1"	"MULTISPECIES:_YebC/PmpR_family_DNA-binding_transcriptional_regulator"
"BQ8897_RS08515"	0.0800888	0.143289	0.568186	0.70625	NA	"WP_001241781.1"	"MULTISPECIES:_hypothetical_protein"
"BQ8897_RS08525"	-0.316276	0.102072	0.00168818	0.00473938	NA	"WP_000686582.1"	"MULTISPECIES:_2-dehydropantoate_2-reductase"
"BQ8897_RS08530"	0.0287778	0.485535	0.936096	0.966059	NA	"WP_001083613.1"	"MULTISPECIES:_hypothetical_protein"
"BQ8897_RS08535"	0.130678	0.34888	0.664609	0.780081	NA	NA	NA
"BQ8897_RS08540"	0.284648	0.425372	0.398026	0.545534	NA	"WP_000742293.1"	"MULTISPECIES:_hypothetical_protein"
"BQ8897_RS08545"	-0.0303687	0.158677	0.842809	0.901708	"dhaQ"	"WP_001232461.1"	"MULTISPECIES:_DhaKLM_operon_coactivator_DhaQ"
"BQ8897_RS08550"	-0.324732	0.176917	0.0565792	0.111689	"dhaS"	"WP_000204281.1"	"MULTISPECIES:_dihydroxyacetone_kinase_transcriptional_activator_DhaS"
"BQ8897_RS08560"	-0.342817	0.264146	0.156923	0.265235	"dhaK"	"WP_000722647.1"	"MULTISPECIES:_dihydroxyacetone_kinase_subunit_DhaK"
"BQ8897_RS08565"	-0.0120614	0.248083	0.956308	0.978575	"dhaL"	"WP_000453281.1"	"MULTISPECIES:_dihydroxyacetone_kinase_subunit_L"
"BQ8897_RS08570"	0.184279	0.261341	0.446209	0.592717	NA	"WP_001279899.1"	"MULTISPECIES:_PTS-dependent_dihydroxyacetone_kinase_phosphotransferase_subunit_DhaM"
"BQ8897_RS08575"	-0.0926571	0.448491	0.778774	0.854274	NA	"WP_000191472.1"	"MULTISPECIES:_aquaporin_family_protein"
"BQ8897_RS08580"	0.160984	0.14764	0.262834	0.400939	NA	"WP_000675692.1"	"MULTISPECIES:_cupin_domain-containing_protein"
"BQ8897_RS08585"	0.317492	0.10294	0.0018031	0.00501569	NA	NA	NA
"BQ8897_RS08590"	0.33674	0.0844985	6.02814e-05	0.000233659	NA	"WP_000218977.1"	"MULTISPECIES:_nucleotidyltransferase"
"BQ8897_RS08595"	0.33367	0.134201	0.0111314	0.026528	NA	"WP_000583229.1"	"MULTISPECIES:_hypothetical_protein"
"BQ8897_RS08600"	0.375094	0.100768	0.000166142	0.000584379	NA	"WP_000257075.1"	"MULTISPECIES:_class_I_SAM-dependent_methyltransferase"
"BQ8897_RS08605"	0.303689	0.121284	0.0108988	0.02603	"rsfS"	"WP_000136424.1"	"MULTISPECIES:_ribosome_silencing_factor"
"BQ8897_RS08610"	-0.0847314	0.111831	0.443288	0.59105	NA	"WP_000128170.1"	"MULTISPECIES:_cysteine_hydrolase"
"BQ8897_RS08615"	0.0146111	0.103943	0.887733	0.931036	NA	"WP_000221167.1"	"MULTISPECIES:_HD_domain-containing_protein"
"BQ8897_RS08620"	-0.0169551	0.103096	0.866885	0.918234	NA	"WP_001162765.1"	"MULTISPECIES:_nicotinate-nucleotide_adenylyltransferase"
"BQ8897_RS08625"	-0.00208078	0.138911	0.99279	0.99535	"yhbY"	"WP_000958131.1"	"MULTISPECIES:_ribosome_assembly_RNA-binding_protein_YhbY"
"BQ8897_RS08630"	0.0748063	0.0969947	0.401536	0.548792	"yqeH"	"WP_000391742.1"	"MULTISPECIES:_ribosome_biogenesis_GTPase_YqeH"
"BQ8897_RS08635"	0.138187	0.131476	0.284766	0.426147	NA	"WP_000777264.1"	"MULTISPECIES:_YqeG_family_HAD_IIIA-type_phosphatase"
"BQ8897_RS08640"	0.469529	0.0752806	3.41396e-10	2.3285e-09	NA	"WP_000161968.1"	"MULTISPECIES:_EamA_family_transporter"
"BQ8897_RS08645"	-0.157278	0.0725607	0.0287334	0.0620758	"gatB"	"WP_001008627.1"	"MULTISPECIES:_Asp-tRNA(Asn)/Glu-tRNA(Gln)_amidotransferase_subunit_GatB"
"BQ8897_RS08650"	-0.195559	0.0671048	0.00334254	0.00886898	"gatA"	"WP_000009529.1"	"MULTISPECIES:_Asp-tRNA(Asn)/Glu-tRNA(Gln)_amidotransferase_subunit_GatA"
"BQ8897_RS08655"	-0.239286	0.098292	0.0145974	0.0338005	"gatC"	"WP_000703030.1"	"MULTISPECIES:_Asp-tRNA(Asn)/Glu-tRNA(Gln)_amidotransferase_subunit_GatC"
"BQ8897_RS08660"	0.21089	0.270813	0.396785	0.544397	NA	"WP_000448265.1"	"MULTISPECIES:_pyruvate,_phosphate_dikinase"
"BQ8897_RS08665"	-0.0507014	0.205587	0.793816	0.864947	NA	"WP_000390093.1"	"MULTISPECIES:_kinase/pyrophosphorylase"
"BQ8897_RS08670"	-0.113992	0.23565	0.604221	0.735994	NA	"WP_071659924.1"	"MULTISPECIES:_helix-turn-helix_transcriptional_regulator"
"BQ8897_RS08675"	-0.452156	0.228531	0.0374098	0.0781237	NA	"WP_000153121.1"	"MULTISPECIES:_3-hydroxyacyl-CoA_dehydrogenase"
"BQ8897_RS08680"	0.816087	0.0924771	5.02859e-19	6.14991e-18	NA	"WP_000158744.1"	"MULTISPECIES:_cysteine_hydrolase"
"BQ8897_RS08685"	-5.8778	0.0987218	0	0	"codY"	"WP_001133183.1"	"MULTISPECIES:_GTP-sensing_pleiotropic_transcriptional_regulator_CodY"
"BQ8897_RS08690"	-0.10595	0.0776413	0.169614	0.28267	NA	"WP_000688108.1"	"MULTISPECIES:_pyridoxal_phosphate-dependent_aminotransferase"
"BQ8897_RS08695"	-0.672777	0.174164	6.17325e-05	0.000237983	NA	"WP_000080032.1"	"MULTISPECIES:_universal_stress_protein"
"BQ8897_RS08700"	-0.360371	0.111292	0.00101659	0.00307312	NA	"WP_000974892.1"	"MULTISPECIES:_HAD-IIB_family_hydrolase"
"BQ8897_RS08705"	-0.438225	0.0609589	5.14318e-13	4.54137e-12	NA	"WP_000723059.1"	"MULTISPECIES:_asparaginase"
"BQ8897_RS08710"	0.248793	0.160301	0.11021	0.197082	"aroE"	"WP_001086868.1"	"MULTISPECIES:_shikimate_dehydrogenase"
"BQ8897_RS08715"	0.290709	0.0786314	0.000197295	0.000687142	NA	"WP_000939997.1"	"MULTISPECIES:_aldo/keto_reductase"
"BQ8897_RS08720"	-0.162733	0.0898153	0.0678249	0.129794	"recG"	"WP_000926641.1"	"MULTISPECIES:_ATP-dependent_DNA_helicase_RecG"
"BQ8897_RS08725"	0.307296	0.0716176	1.21116e-05	5.14441e-05	NA	"WP_000043265.1"	"MULTISPECIES:_CHAP_domain-containing_protein"
"BQ8897_RS08730"	0.107314	0.0853887	0.206293	0.331564	NA	"WP_000625944.1"	"MULTISPECIES:_alanine_racemase"
"BQ8897_RS08735"	0.0908366	0.0957767	0.339822	0.485983	NA	"WP_000635015.1"	"MULTISPECIES:_holo-ACP_synthase"
"BQ8897_RS08740"	0.0662541	0.0948626	0.476226	0.623057	NA	"WP_086874287.1"	"3-deoxy-7-phosphoheptulonate_synthase"
"BQ8897_RS08745"	-0.0608798	0.0849593	0.521043	0.663542	"secA"	"WP_001284146.1"	"MULTISPECIES:_preprotein_translocase_subunit_SecA"
"BQ8897_RS08750"	-0.286494	0.060799	2.19356e-06	1.02366e-05	"manA"	"WP_001294265.1"	"MULTISPECIES:_mannose-6-phosphate_isomerase,_class_I"
"BQ8897_RS08755"	0.306073	0.222811	0.145643	0.24974	NA	"WP_000164273.1"	"MULTISPECIES:_ROK_family_protein"
"BQ8897_RS08760"	0.160912	0.223799	0.450965	0.597914	NA	"WP_000157939.1"	"MULTISPECIES:_PTS_beta-glucoside_transporter_subunit_IIBCA"
"BQ8897_RS08765"	-0.105198	0.084188	0.207382	0.332812	NA	"WP_001053045.1"	"MULTISPECIES:_sucrose-6-phosphate_hydrolase"
"BQ8897_RS08770"	-0.0556117	0.0992327	0.552166	0.692404	NA	"WP_000225971.1"	"MULTISPECIES:_LacI_family_DNA-binding_transcriptional_regulator"
"BQ8897_RS08775"	-0.0915664	0.0875578	0.289674	0.431973	"nusB"	"WP_000204940.1"	"MULTISPECIES:_transcription_antitermination_factor_NusB"
"BQ8897_RS08780"	-0.186287	0.100169	0.0614396	0.119619	NA	"WP_000206139.1"	"MULTISPECIES:_Asp23/Gls24_family_envelope_stress_response_protein"
"BQ8897_RS08785"	-0.144325	0.101553	0.149779	0.254984	"efp"	"WP_000568636.1"	"MULTISPECIES:_elongation_factor_P"
"BQ8897_RS08800"	-0.254167	0.104138	0.0134156	0.0315801	NA	"WP_000926393.1"	"MULTISPECIES:_DUF4176_domain-containing_protein"
"BQ8897_RS08810"	-0.231895	0.234246	0.290212	0.432473	NA	"WP_000511719.1"	"MULTISPECIES:_hypothetical_protein"
"BQ8897_RS08815"	-0.240634	0.141716	0.0820256	0.153115	NA	"WP_001033639.1"	"MULTISPECIES:_hypothetical_protein"
"BQ8897_RS08820"	-0.387737	0.128829	0.00213041	0.00585724	NA	"WP_000927732.1"	"MULTISPECIES:_hypothetical_protein"
"BQ8897_RS08830"	-0.277498	0.129411	0.028648	0.0619542	NA	"WP_000927756.1"	"MULTISPECIES:_hypothetical_protein"
"BQ8897_RS08835"	-0.281997	0.0936609	0.00233675	0.00637513	NA	"WP_001081097.1"	"MULTISPECIES:_hypothetical_protein"
"BQ8897_RS08840"	-0.394491	0.105205	0.00014255	0.000508117	NA	"WP_000505335.1"	"MULTISPECIES:_aminopeptidase_P_family_protein"
"BQ8897_RS08845"	0.593826	0.171119	0.000327352	0.00109041	NA	"WP_000584718.1"	"MULTISPECIES:_DUF4811_domain-containing_protein"
"BQ8897_RS08850"	0.659451	0.13815	1.08108e-06	5.25239e-06	NA	"WP_000208365.1"	"MULTISPECIES:_multidrug_efflux_MFS_transporter"
"BQ8897_RS08860"	-0.00348389	0.105713	0.972919	0.988245	"uvrA"	"WP_001152946.1"	"MULTISPECIES:_excinuclease_ABC_subunit_UvrA"
"BQ8897_RS08865"	0.134349	0.0681026	0.0474106	0.0953589	NA	"WP_000174846.1"	"MULTISPECIES:_DUF1129_family_protein"
"BQ8897_RS08870"	0.155284	0.078775	0.047032	0.094687	NA	"WP_000812120.1"	"MULTISPECIES:_magnesium_transporter_CorA_family_protein"
"BQ8897_RS08875"	0.0477316	0.12726	0.670996	0.78664	NA	"WP_000068665.1"	"MULTISPECIES:_30S_ribosomal_protein_S18"
"BQ8897_RS08880"	-0.000810367	0.116611	0.989845	0.994344	NA	"WP_000609585.1"	"MULTISPECIES:_single-stranded_DNA-binding_protein"
"BQ8897_RS08885"	0.0324717	0.127762	0.798713	0.869391	NA	"WP_001151773.1"	"MULTISPECIES:_30S_ribosomal_protein_S6"
"BQ8897_RS08890"	-0.226095	0.0645311	0.000428971	0.00138731	"mutY"	"WP_000267578.1"	"MULTISPECIES:_A/G-specific_adenine_glycosylase"
"BQ8897_RS08895"	-0.203977	0.0852221	0.015807	0.0361304	NA	"WP_000402394.1"	"MULTISPECIES:_helix-turn-helix_transcriptional_regulator"
"BQ8897_RS08900"	-0.355212	0.121113	0.0028219	0.00757251	"trxA"	"WP_001162959.1"	"MULTISPECIES:_thioredoxin"
"BQ8897_RS08905"	-0.037719	0.0926554	0.679208	0.792844	NA	"WP_000446812.1"	"MULTISPECIES:_phosphatase_PAP2_family_protein"
"BQ8897_RS08910"	-0.149699	0.0700393	0.0314566	0.0671411	NA	"WP_001060323.1"	"MULTISPECIES:_endonuclease_MutS2"
"BQ8897_RS08915"	-0.105026	0.122498	0.384186	0.530875	NA	"WP_000949954.1"	"MULTISPECIES:_CvpA_family_protein"
"BQ8897_RS08920"	-0.176234	0.14079	0.19963	0.323297	NA	"WP_000448289.1"	"MULTISPECIES:_hypothetical_protein"
"BQ8897_RS08925"	-0.394346	0.101941	8.92846e-05	0.000332164	NA	"WP_001092527.1"	"MULTISPECIES:_ribonuclease_HIII"
"BQ8897_RS08930"	-0.285049	0.110991	0.00914348	0.0224421	"lepB"	"WP_000657515.1"	"MULTISPECIES:_signal_peptidase_I"
"BQ8897_RS08935"	-0.24004	0.0764097	0.00154975	0.00438313	NA	"WP_000451609.1"	"MULTISPECIES:_ATP-dependent_RecD-like_DNA_helicase"
"BQ8897_RS08940"	0.0810218	0.136844	0.546137	0.686506	NA	"WP_000255475.1"	"MULTISPECIES:_hypothetical_protein"
"BQ8897_RS08945"	-0.236435	0.0751413	0.00154906	0.00438313	"dinB"	"WP_000904555.1"	"MULTISPECIES:_DNA_polymerase_IV"
"BQ8897_RS08950"	0.0318248	0.210775	0.862177	0.915069	"pflB"	"WP_000246708.1"	"MULTISPECIES:_formate_C-acetyltransferase"
"BQ8897_RS08955"	0.0244813	0.163433	0.876601	0.923927	NA	NA	NA
"BQ8897_RS08960"	-0.260243	0.0814489	0.00127721	0.00371807	NA	"WP_000598176.1"	"MULTISPECIES:_serine_hydrolase"
"BQ8897_RS08965"	-0.251093	0.0872605	0.00368111	0.00970682	NA	"WP_000171840.1"	"MULTISPECIES:_peptidase"
"BQ8897_RS08970"	0.0588217	0.134321	0.642149	0.764025	NA	"WP_001006192.1"	"MULTISPECIES:_sulfite_exporter_TauE/SafE_family_protein"
"BQ8897_RS08975"	0.0860832	0.111006	0.444745	0.591511	NA	"WP_000570238.1"	"MULTISPECIES:_aquaporin_family_protein"
"BQ8897_RS08980"	-0.25607	0.415306	0.437748	0.585499	NA	"WP_000192463.1"	"MULTISPECIES:_universal_stress_protein"
"BQ8897_RS08985"	-1.10196	0.448923	0.00315603	0.00839505	NA	"WP_000389617.1"	"MULTISPECIES:_MFS_transporter"
"BQ8897_RS08990"	-0.223046	0.10241	0.0272323	0.0594363	NA	"WP_001016380.1"	"MULTISPECIES:_Crp/Fnr_family_transcriptional_regulator"
"BQ8897_RS08995"	-0.191463	0.0689887	0.00523189	0.0133816	NA	"WP_001270173.1"	"MULTISPECIES:_Xaa-Pro_dipeptidyl-peptidase"
"BQ8897_RS09000"	-0.223144	0.134414	0.0897945	0.165296	NA	"WP_000771946.1"	"MULTISPECIES:_hypothetical_protein"
"BQ8897_RS09005"	-0.321879	0.119661	0.00638584	0.0161775	NA	"WP_000100665.1"	"MULTISPECIES:_polyprenyl_synthetase_family_protein"
"BQ8897_RS09010"	0.314422	0.0820121	9.90259e-05	0.00036458	"cydC"	"WP_000472826.1"	"MULTISPECIES:_thiol_reductant_ABC_exporter_subunit_CydC"
"BQ8897_RS09015"	0.2828	0.0712882	6.5515e-05	0.000250748	"cydD"	"WP_000884542.1"	"MULTISPECIES:_thiol_reductant_ABC_exporter_subunit_CydD"
"BQ8897_RS09020"	0.182868	0.0745435	0.0116618	0.0276968	"cydB"	"WP_001275291.1"	"MULTISPECIES:_cytochrome_d_ubiquinol_oxidase_subunit_II"
"BQ8897_RS09025"	0.123345	0.0732969	0.0817826	0.152795	NA	"WP_000151500.1"	"MULTISPECIES:_cytochrome_ubiquinol_oxidase_subunit_I"
"BQ8897_RS09030"	0.0915711	0.0612436	0.131822	0.230879	NA	"WP_000659003.1"	"MULTISPECIES:_NAD(P)/FAD-dependent_oxidoreductase"
"BQ8897_RS09035"	0.0998234	0.0742117	0.174575	0.289779	NA	"WP_000174552.1"	"MULTISPECIES:_prenyltransferase"
"BQ8897_RS09040"	0.0832662	0.322635	0.766879	0.848631	NA	"WP_001037495.1"	"MULTISPECIES:_hypothetical_protein"
"BQ8897_RS09055"	0.385852	0.231478	0.075651	0.143098	NA	"WP_041330050.1"	"hypothetical_protein"
"BQ8897_RS09060"	0.934142	0.223857	1.07758e-05	4.64188e-05	NA	"WP_000356856.1"	"MULTISPECIES:_hypothetical_protein"
"BQ8897_RS09065"	4.96218	0.477292	1.47243e-26	2.77287e-25	NA	"WP_086874289.1"	"lysin"
"BQ8897_RS09070"	5.93747	0.492311	1.00203e-34	2.63251e-33	NA	"WP_000609115.1"	"phage_holin"
"BQ8897_RS09075"	5.35755	0.493241	1.02156e-28	2.09027e-27	NA	"WP_001017826.1"	"MULTISPECIES:_hypothetical_protein"
"BQ8897_RS09080"	5.32053	0.44666	5.84001e-34	1.47947e-32	NA	"WP_000889195.1"	"DUF1366_domain-containing_protein"
"BQ8897_RS09085"	5.35095	0.473902	9.29195e-31	2.01768e-29	NA	"WP_000206875.1"	"hypothetical_protein"
"BQ8897_RS09090"	3.71441	0.469727	2.06219e-16	2.2856e-15	NA	"WP_086874291.1"	"phage_tail_protein"
"BQ8897_RS09095"	5.26559	0.464724	5.10236e-31	1.15509e-29	NA	"WP_086874293.1"	"phage_tail_family_protein"
"BQ8897_RS09100"	5.70073	0.465145	1.004e-35	2.70444e-34	NA	"WP_086874295.1"	"PblA"
"BQ8897_RS09105"	5.7394	0.433959	3.70526e-41	1.25156e-39	NA	"WP_000909906.1"	"DUF5361_domain-containing_protein"
"BQ8897_RS09110"	5.45269	0.413572	6.46854e-41	2.15079e-39	NA	"WP_000448691.1"	"hypothetical_protein"
"BQ8897_RS09115"	5.3786	0.414508	9.83451e-40	3.12356e-38	NA	"WP_017643418.1"	"hypothetical_protein"
"BQ8897_RS09120"	5.94134	0.454906	3.22783e-40	1.04073e-38	NA	"WP_017767442.1"	"hypothetical_protein"
"BQ8897_RS09125"	5.99219	0.413423	7.83842e-49	3.40411e-47	NA	"WP_086874297.1"	"hypothetical_protein"
"BQ8897_RS09130"	6.23066	0.480634	1.15469e-39	3.56113e-38	NA	"WP_017643415.1"	"hypothetical_protein"
"BQ8897_RS09135"	4.32266	0.469383	2.0347e-21	2.96564e-20	NA	"WP_017643414.1"	"hypothetical_protein"
"BQ8897_RS09140"	5.25188	0.354257	6.27585e-51	2.84149e-49	NA	"WP_017643413.1"	"hypothetical_protein"
"BQ8897_RS09145"	6.18162	0.42629	7.33016e-49	3.2497e-47	NA	"WP_086874299.1"	"phage_major_capsid_protein"
"BQ8897_RS09150"	6.2864	0.439488	1.2564e-47	5.34722e-46	NA	"WP_017643411.1"	"DUF4355_domain-containing_protein"
"BQ8897_RS09155"	4.14202	0.455147	5.74989e-21	7.89404e-20	NA	"WP_017644153.1"	"terminase"
"BQ8897_RS09160"	4.6241	0.30356	1.45039e-53	6.85872e-52	NA	"WP_086874301.1"	"hypothetical_protein"
"BQ8897_RS09165"	5.41497	0.466475	2.12448e-32	5.02321e-31	NA	"WP_017643407.1"	"hypothetical_protein"
"BQ8897_RS09170"	4.06965	0.682006	1.32494e-10	9.49314e-10	NA	"WP_017643406.1"	"hypothetical_protein"
"BQ8897_RS09175"	4.94659	0.656134	2.58583e-15	2.71067e-14	NA	"WP_017643767.1"	"HNH_endonuclease"
"BQ8897_RS09180"	2.40348	0.189666	7.63634e-38	2.22605e-36	NA	"WP_086874302.1"	"DUF1492_domain-containing_protein"
"BQ8897_RS09185"	1.60516	0.269961	4.15778e-10	2.79992e-09	NA	"WP_000660742.1"	"hypothetical_protein"
"BQ8897_RS09190"	2.78285	0.245911	9.08498e-31	1.99308e-29	NA	"WP_001019144.1"	"DUF1642_domain-containing_protein"
"BQ8897_RS09195"	2.46004	0.337914	2.9474e-14	2.86395e-13	NA	"WP_000052300.1"	"hypothetical_protein"
"BQ8897_RS09200"	3.03926	0.229404	3.6502e-41	1.25156e-39	NA	"WP_017648349.1"	"class_I_SAM-dependent_methyltransferase"
"BQ8897_RS09205"	2.00701	0.299946	2.47855e-12	2.05228e-11	NA	"WP_086874303.1"	"hypothetical_protein"
"BQ8897_RS09210"	2.31601	0.302781	1.93846e-15	2.05226e-14	NA	"WP_086874305.1"	"DUF3850_domain-containing_protein"
"BQ8897_RS09215"	2.69241	0.237297	6.60239e-31	1.46353e-29	NA	"WP_086874307.1"	"hypothetical_protein"
"BQ8897_RS09225"	2.7637	0.312551	7.66998e-20	9.71531e-19	NA	"WP_047198905.1"	"DUF1599_domain-containing_protein"
"BQ8897_RS09230"	3.37108	0.253158	1.39156e-41	4.85449e-40	NA	"WP_017643764.1"	"hypothetical_protein"
"BQ8897_RS09235"	2.94954	0.277268	1.56835e-27	3.11912e-26	NA	"WP_086874311.1"	"RusA_family_crossover_junction_endodeoxyribonuclease"
"BQ8897_RS09240"	3.2054	0.254909	2.19866e-37	6.32263e-36	NA	"WP_025196275.1"	"hypothetical_protein"
"BQ8897_RS09245"	3.19496	0.232845	5.18416e-44	1.93542e-42	NA	"WP_086874313.1"	"PD-(D/E)XK_nuclease-like_domain-containing_protein"
"BQ8897_RS09250"	2.50777	0.221695	1.04302e-30	2.24197e-29	NA	"WP_086874315.1"	"recombinase_RecT"
"BQ8897_RS09255"	2.44796	0.237786	6.88053e-26	1.24083e-24	NA	"WP_000229421.1"	"hypothetical_protein"
"BQ8897_RS09260"	1.2587	0.307061	8.90147e-06	3.87369e-05	NA	"WP_000431579.1"	"hypothetical_protein"
"BQ8897_RS09265"	2.54781	0.217949	1.30678e-32	3.16004e-31	NA	"WP_050198765.1"	"ATP-binding_protein"
"BQ8897_RS09270"	2.20916	0.213275	3.86659e-26	7.03256e-25	NA	"WP_086874317.1"	"replication_initiator_protein_A"
"BQ8897_RS09275"	1.63554	0.298666	6.33944e-09	3.99122e-08	NA	"WP_000454601.1"	"hypothetical_protein"
"BQ8897_RS09280"	2.72418	0.585222	2.30501e-07	1.21714e-06	NA	"WP_000724352.1"	"hypothetical_protein"
"BQ8897_RS09285"	3.75556	0.267165	5.12075e-46	2.01796e-44	NA	"WP_041330062.1"	"ORF6C_domain-containing_protein"
"BQ8897_RS09290"	3.57709	0.26137	8.80347e-44	3.22996e-42	NA	"WP_086874319.1"	"DUF3102_domain-containing_protein"
"BQ8897_RS09295"	3.76585	0.292395	3.97718e-39	1.20906e-37	NA	"WP_000789121.1"	"helix-turn-helix_transcriptional_regulator"
"BQ8897_RS09300"	0.546567	0.103764	9.53181e-08	5.28221e-07	NA	"WP_001002980.1"	"helix-turn-helix_transcriptional_regulator"
"BQ8897_RS09305"	0.668728	0.134639	3.88535e-07	1.9923e-06	NA	"WP_000700105.1"	"ImmA/IrrE_family_metallo-endopeptidase"
"BQ8897_RS09310"	0.74296	0.0949097	2.24155e-15	2.36139e-14	NA	"WP_000438040.1"	"TrbC/VirB2_family_protein"
"BQ8897_RS09315"	1.41385	0.134125	2.29147e-26	4.24022e-25	NA	"WP_000264630.1"	"site-specific_integrase"
"BQ8897_RS09320"	0.128012	0.111803	0.246316	0.380101	NA	"WP_148565126.1"	"YbaB/EbfC_family_nucleoid-associated_protein"
"BQ8897_RS09325"	-0.266253	0.149215	0.0663599	0.127478	NA	"WP_000244923.1"	"MULTISPECIES:_class_I_SAM-dependent_methyltransferase"
"BQ8897_RS09330"	0.401378	0.0803422	4.87038e-07	2.44438e-06	NA	NA	NA
"BQ8897_RS09335"	0.567905	0.170913	0.000581145	0.00182401	NA	"WP_000811662.1"	"MULTISPECIES:_3\\'-5\\'_exonuclease"
"BQ8897_RS09340"	0.263466	0.130982	0.0404433	0.0833947	NA	"WP_000215421.1"	"MULTISPECIES:_DUF536_domain-containing_protein"
"BQ8897_RS09345"	-0.207542	0.0999119	0.0419564	0.0857668	NA	"WP_000683561.1"	"MULTISPECIES:_NAD(P)/FAD-dependent_oxidoreductase"
"BQ8897_RS09350"	-0.12517	0.0821304	0.124283	0.218573	NA	"WP_000338252.1"	"MULTISPECIES:_DUF4931_domain-containing_protein"
"BQ8897_RS09355"	-1.14745	0.189733	3.82109e-10	2.58958e-09	"rpsN"	"WP_001085659.1"	"MULTISPECIES:_30S_ribosomal_protein_S14"
"BQ8897_RS09365"	2.93866	0.0964818	6.62351e-205	8.80927e-203	NA	"WP_000902186.1"	"MULTISPECIES:_aminotransferase_class_V-fold_PLP-dependent_enzyme"
"BQ8897_RS09370"	0.165995	0.100327	0.0947838	0.173523	"tsaD"	"WP_000655087.1"	"MULTISPECIES:_tRNA_(adenosine(37)-N6)-threonylcarbamoyltransferase_complex_transferase_subunit_TsaD"
"BQ8897_RS09375"	-0.0894916	0.0914502	0.322442	0.467874	"rimI"	"WP_000445945.1"	"MULTISPECIES:_ribosomal_protein_S18-alanine_N-acetyltransferase"
"BQ8897_RS09380"	-0.266799	0.172529	0.108902	0.195399	"tsaB"	"WP_000978608.1"	"MULTISPECIES:_tRNA_(adenosine(37)-N6)-threonylcarbamoyltransferase_complex_dimerization_subunit_type_1_TsaB"
"BQ8897_RS09385"	-0.00518126	0.115193	0.969931	0.986151	NA	"WP_000639570.1"	"MULTISPECIES:_DNA-dependent_RNA_polymerase_auxiliary_subunit_epsilon_family_protein"
"BQ8897_RS09390"	-0.0392263	0.0841857	0.697897	0.801903	NA	"WP_000065498.1"	"MULTISPECIES:_ribonuclease_J"
"BQ8897_RS09395"	0.323986	0.115364	0.00435203	0.0113773	NA	"WP_000392202.1"	"MULTISPECIES:_CHAP_domain-containing_protein"
"BQ8897_RS09400"	-0.446698	0.0647492	4.14192e-12	3.36412e-11	"glnA"	"WP_000156225.1"	"MULTISPECIES:_type_I_glutamate--ammonia_ligase"
"BQ8897_RS09405"	-0.398216	0.0801099	5.42762e-07	2.70491e-06	NA	"WP_000664338.1"	"MULTISPECIES:_MerR_family_transcriptional_regulator"
"BQ8897_RS09410"	-0.0414998	0.157833	0.785575	0.860372	NA	"WP_000854120.1"	"MULTISPECIES:_aromatic_acid_exporter_family_protein"
"BQ8897_RS09415"	-0.48643	0.0874009	2.96916e-08	1.74541e-07	NA	"WP_001096753.1"	"MULTISPECIES:_phosphoglycerate_kinase"
"BQ8897_RS09420"	-0.336244	0.159981	0.0302658	0.0649906	NA	"WP_000858929.1"	"MULTISPECIES:_5\\'-nucleotidase,_lipoprotein_e(P4)_family"
"BQ8897_RS09425"	-0.381565	0.0649233	3.37621e-09	2.17057e-08	"gap"	"WP_000260656.1"	"MULTISPECIES:_type_I_glyceraldehyde-3-phosphate_dehydrogenase"
"BQ8897_RS09430"	0.0242283	0.0916287	0.790965	0.862965	"fusA"	"WP_000090323.1"	"MULTISPECIES:_elongation_factor_G"
"BQ8897_RS09435"	0.150088	0.117	0.193435	0.315424	"rpsG"	"WP_000087842.1"	"MULTISPECIES:_30S_ribosomal_protein_S7"
"BQ8897_RS09440"	0.0905073	0.104066	0.400271	0.548111	"rpsL"	"WP_001142328.1"	"MULTISPECIES:_30S_ribosomal_protein_S12"
"BQ8897_RS09445"	-0.0226434	0.0907158	0.804747	0.872835	"purR"	"WP_000776878.1"	"MULTISPECIES:_pur_operon_repressor"
"BQ8897_RS09450"	-0.290682	0.073179	6.37941e-05	0.000244602	NA	"WP_000700694.1"	"MULTISPECIES:_HD_domain-containing_protein"
"BQ8897_RS09455"	-0.205994	0.0576495	0.000339171	0.00112423	NA	"WP_000960182.1"	"MULTISPECIES:_DNA_recombination_protein_RmuC"
"BQ8897_RS09460"	-0.0579243	0.131399	0.652193	0.771895	NA	"WP_000160920.1"	"MULTISPECIES:_thiamine_diphosphokinase"
"BQ8897_RS09465"	-0.135155	0.11013	0.212998	0.338759	NA	"WP_000106173.1"	"MULTISPECIES:_ribulose-phosphate_3-epimerase"
"BQ8897_RS09470"	-0.161949	0.107871	0.128004	0.224561	"rsgA"	"WP_001162037.1"	"MULTISPECIES:_ribosome_small_subunit-dependent_GTPase_A"
"BQ8897_RS09475"	-0.212086	0.0695606	0.00216726	0.0059432	NA	"WP_000959497.1"	"MULTISPECIES:_methyltransferase_domain-containing_protein"
"BQ8897_RS09480"	-0.323236	0.104231	0.00168174	0.00473378	"rsmA"	"WP_001216817.1"	"MULTISPECIES:_16S_rRNA_(adenine(1518)-N(6)/adenine(1519)-N(6))-dimethyltransferase_RsmA"
"BQ8897_RS09485"	-0.269757	0.0965057	0.00469525	0.0121109	NA	"WP_000456286.1"	"MULTISPECIES:_hypothetical_protein"
"BQ8897_RS09490"	-0.34691	0.103797	0.000701052	0.00217469	"rnmV"	"WP_000717745.1"	"MULTISPECIES:_ribonuclease_M5"
"BQ8897_RS09495"	-0.245004	0.113777	0.0287705	0.062093	NA	"WP_000590336.1"	"MULTISPECIES:_TatD_family_hydrolase"
"BQ8897_RS09500"	0.341252	0.105896	0.00110019	0.0032836	NA	"WP_000263621.1"	"MULTISPECIES:_hypothetical_protein"
"BQ8897_RS09505"	0.172952	0.141354	0.211222	0.33669	NA	"WP_001173854.1"	"MULTISPECIES:_hypothetical_protein"
"BQ8897_RS09510"	0.209916	0.0724921	0.00359464	0.00949057	NA	"WP_000416815.1"	"MULTISPECIES:_DUF2974_domain-containing_protein"
"BQ8897_RS09515"	0.183843	0.150261	0.209866	0.335533	NA	"WP_000835879.1"	"MULTISPECIES:_DUF1310_domain-containing_protein"
"BQ8897_RS09520"	-0.00942147	0.109023	0.950877	0.975635	"dltD"	"WP_000919739.1"	"MULTISPECIES:_D-alanyl-lipoteichoic_acid_biosynthesis_protein_DltD"
"BQ8897_RS09525"	0.0382497	0.145924	0.789173	0.862095	"dltC"	"WP_000351975.1"	"MULTISPECIES:_D-alanine--poly(phosphoribitol)_ligase_subunit_DltC"
"BQ8897_RS09530"	0.00275479	0.104716	0.985835	0.993305	"dltB"	"WP_000613595.1"	"MULTISPECIES:_D-alanyl-lipoteichoic_acid_biosynthesis_protein_DltB"
"BQ8897_RS09535"	-0.0163264	0.137991	0.870593	0.920288	"dltA"	"WP_000581010.1"	"MULTISPECIES:_D-alanine--poly(phosphoribitol)_ligase_subunit_DltA"
"BQ8897_RS09540"	-0.0428834	0.161562	0.784078	0.859618	NA	"WP_000806141.1"	"MULTISPECIES:_teichoic_acid_D-Ala_incorporation-associated_protein_DltX"
"BQ8897_RS09545"	-0.00103359	0.130349	0.991228	0.9945	NA	"WP_000490535.1"	"MULTISPECIES:_HAMP_domain-containing_histidine_kinase"
"BQ8897_RS09550"	-0.152148	0.150134	0.296787	0.441036	NA	"WP_001238594.1"	"MULTISPECIES:_response_regulator_transcription_factor"
"BQ8897_RS09555"	0.00472562	0.107109	0.96576	0.983079	"rpmH"	"WP_000831903.1"	"MULTISPECIES:_50S_ribosomal_protein_L34"
"BQ8897_RS09560"	0.209148	0.12025	0.0777044	0.146563	NA	"WP_000712227.1"	"MULTISPECIES:_YjiH_family_protein"
"BQ8897_RS09565"	2.04037	0.214513	2.16497e-22	3.33844e-21	NA	"WP_000160598.1"	"MULTISPECIES:_IS30-like_element_ISSag9_family_transposase"
"BQ8897_RS09570"	-0.124088	0.144815	0.376996	0.522297	NA	"WP_000429361.1"	"MULTISPECIES:_ABC_transporter_permease/substrate_binding_protein"
"BQ8897_RS09575"	-0.216289	0.150352	0.141654	0.245073	NA	"WP_000181804.1"	"MULTISPECIES:_glycine_betaine/L-proline_ABC_transporter_ATP-binding_protein"
"BQ8897_RS09585"	0.127128	0.31882	0.654213	0.772151	NA	"WP_001288407.1"	"MULTISPECIES:_phosphoketolase_family_protein"
"BQ8897_RS09590"	0.145744	0.313025	0.600795	0.73266	"ulaG"	"WP_001134214.1"	"MULTISPECIES:_L-ascorbate_6-phosphate_lactonase"
"BQ8897_RS09595"	0.629125	0.0625322	5.18826e-24	8.62547e-23	NA	"WP_086874322.1"	"transcription_antiterminator"
"BQ8897_RS09600"	0.207809	0.515102	0.552923	0.692944	NA	"WP_000806822.1"	"MULTISPECIES:_hypothetical_protein"
"BQ8897_RS09605"	0.191297	0.411073	0.562564	0.70337	NA	"WP_000222910.1"	"MULTISPECIES:_carbohydrate_kinase"
"BQ8897_RS09610"	-0.00629863	0.352956	0.980421	0.990663	NA	"WP_000717734.1"	"MULTISPECIES:_amidohydrolase"
"BQ8897_RS09615"	0.121344	0.404548	0.712886	0.810375	NA	"WP_000888342.1"	"PTS_galactitol_transporter_subunit_IIC"
"BQ8897_RS09620"	-0.311308	0.171402	0.0596225	0.116937	NA	"WP_000358400.1"	"MULTISPECIES:_dihydrofolate_reductase"
"BQ8897_RS09625"	-0.0160574	0.377182	0.959243	0.980239	NA	"WP_000700540.1"	"MULTISPECIES:_hypothetical_protein"
"BQ8897_RS09630"	0.0188817	0.100156	0.849809	0.906463	NA	"WP_000462141.1"	"MULTISPECIES:_LacI_family_DNA-binding_transcriptional_regulator"
"BQ8897_RS09635"	0.112644	0.521175	0.743846	0.834082	"fsa"	"WP_000873297.1"	"MULTISPECIES:_fructose-6-phosphate_aldolase"
"BQ8897_RS09640"	0.106628	0.453614	0.755571	0.839393	NA	"WP_001129980.1"	"MULTISPECIES:_L-ribulose-5-phosphate_4-epimerase"
"BQ8897_RS09645"	0.0853828	0.511555	0.805358	0.873052	NA	"WP_000197816.1"	"MULTISPECIES:_L-ribulose-5-phosphate_3-epimerase"
"BQ8897_RS09650"	0.0718212	0.561622	0.827463	0.890663	NA	"WP_000166859.1"	"MULTISPECIES:_3-keto-L-gulonate-6-phosphate_decarboxylase_UlaD"
"BQ8897_RS09655"	0.161756	0.562848	0.628255	0.7549	NA	"WP_001049921.1"	"MULTISPECIES:_PTS_sugar_transporter_subunit_IIA"
"BQ8897_RS09660"	0.126816	0.558685	0.701791	0.803733	NA	"WP_000241475.1"	"MULTISPECIES:_PTS_sugar_transporter_subunit_IIB"
"BQ8897_RS09665"	0.159593	0.45616	0.641927	0.764025	NA	"WP_000427086.1"	"MULTISPECIES:_PTS_sugar_transporter_subunit_IIC"
"BQ8897_RS09670"	-0.431355	0.104804	3.67861e-05	0.000146593	NA	"WP_001224526.1"	"MULTISPECIES:_hypothetical_protein"
"BQ8897_RS09680"	-0.919111	0.108011	1.02024e-17	1.17993e-16	NA	"WP_000205037.1"	"MULTISPECIES:_adenylosuccinate_synthase"
"BQ8897_RS09685"	-0.304739	0.103544	0.00287059	0.0076838	NA	"WP_001021305.1"	"MULTISPECIES:_PTS_sugar_transporter_subunit_IIC"
"BQ8897_RS09690"	0.056972	0.121478	0.643371	0.764025	NA	"WP_000356663.1"	"MULTISPECIES:_PAS_domain-containing_protein"
"BQ8897_RS09695"	-0.460006	0.0666038	3.77495e-12	3.07782e-11	"gshAB"	"WP_000582665.1"	"MULTISPECIES:_bifunctional_glutamate--cysteine_ligase_GshA/glutathione_synthetase_GshB"
"BQ8897_RS09700"	-0.469931	0.105807	6.7338e-06	2.97911e-05	NA	"WP_000239570.1"	"MULTISPECIES:_hypothetical_protein"
"BQ8897_RS09705"	-0.389667	0.0767587	3.15576e-07	1.63792e-06	NA	"WP_001285395.1"	"MULTISPECIES:_toxic_anion_resistance_protein"
"BQ8897_RS09710"	-0.00486305	0.0800711	0.948165	0.974713	"hslO"	"WP_000357828.1"	"MULTISPECIES:_Hsp33_family_molecular_chaperone_HslO"
"BQ8897_RS09715"	-0.0374234	0.0917682	0.68034	0.793729	"dusB"	"WP_000192729.1"	"MULTISPECIES:_tRNA_dihydrouridine_synthase_DusB"
"BQ8897_RS09720"	0.172754	0.0676166	0.0102375	0.0246163	NA	"WP_000909520.1"	"MULTISPECIES:_deoxynucleoside_kinase"
"BQ8897_RS09725"	0.169334	0.064037	0.00793308	0.019791	NA	"WP_000586900.1"	"MULTISPECIES:_N-acetyltransferase"
"BQ8897_RS09730"	-0.117642	0.0684916	0.0835387	0.155122	NA	"WP_000020286.1"	"MULTISPECIES:_ATP-dependent_Clp_protease_ATP-binding_subunit"
"BQ8897_RS09735"	-0.173461	0.0870883	0.0441905	0.0896447	NA	"WP_000985641.1"	"MULTISPECIES:_CtsR_family_transcriptional_regulator"
"BQ8897_RS09740"	-0.137187	0.102462	0.175043	0.290328	NA	"WP_001106578.1"	"MULTISPECIES:_small_multi-drug_export_protein"
"BQ8897_RS09745"	-0.049079	0.106236	0.637647	0.76231	NA	"WP_000808080.1"	"MULTISPECIES:_elongation_factor_Ts"
"BQ8897_RS09750"	-0.0437479	0.118812	0.683577	0.795327	"rpsB"	"WP_000268454.1"	"MULTISPECIES:_30S_ribosomal_protein_S2"
"BQ8897_RS09755"	-2.24049	0.115923	3.15207e-84	2.16374e-82	"ahpC"	"WP_000060538.1"	"MULTISPECIES:_peroxiredoxin"
"BQ8897_RS09760"	-2.13339	0.120649	5.69647e-71	3.27624e-69	"ahpF"	"WP_000242135.1"	"MULTISPECIES:_alkyl_hydroperoxide_reductase_subunit_F"
"BQ8897_RS09770"	0.750386	0.102247	1.15715e-13	1.08001e-12	NA	"WP_000393098.1"	"MULTISPECIES:_sodium:proton_antiporter"
"BQ8897_RS09775"	0.55954	0.389938	0.0855739	0.158349	NA	"WP_000080855.1"	"MULTISPECIES:_hypothetical_protein"
"BQ8897_RS09780"	-0.0179794	0.0848361	0.83318	0.895006	NA	"WP_000737083.1"	"MULTISPECIES:_LD-carboxypeptidase"
"BQ8897_RS09785"	1.81473	0.0993179	1.53164e-75	9.05368e-74	NA	"WP_000599043.1"	"MULTISPECIES:_endopeptidase"
"BQ8897_RS09790"	-1.79672	0.0974629	9.22333e-77	5.60779e-75	NA	"WP_000137260.1"	"MULTISPECIES:_Gfo/Idh/MocA_family_oxidoreductase"
"BQ8897_RS09795"	-0.564684	0.113302	4.11924e-07	2.10209e-06	NA	"WP_079261417.1"	"MULTISPECIES:_MFS_transporter"
"BQ8897_RS09805"	-0.194629	0.120263	0.0998322	0.180886	NA	"WP_000350702.1"	"MULTISPECIES:_cyclic_nucleotide-binding_domain-containing_protein"
"BQ8897_RS09810"	-0.118337	0.093283	0.196829	0.319647	NA	"WP_001272875.1"	"MULTISPECIES:_peptide_deformylase"
"BQ8897_RS09815"	-0.0348501	0.0945124	0.707687	0.807484	NA	"WP_000038817.1"	"MULTISPECIES:_LacI_family_DNA-binding_transcriptional_regulator"
"BQ8897_RS09820"	0.236782	0.264943	0.332415	0.477689	NA	"WP_000654960.1"	"MULTISPECIES:_alginate_lyase_family_protein"
"BQ8897_RS09825"	0.213423	0.374497	0.497835	0.643226	NA	"WP_000147943.1"	"MULTISPECIES:_PTS_mannose/fructose/sorbose_transporter_family_subunit_IID"
"BQ8897_RS09830"	0.213845	0.492269	0.542628	0.683666	NA	"WP_000355267.1"	"MULTISPECIES:_PTS_mannose/fructose/sorbose/N-acetylgalactosamine_transporter_subunit_IIC"
"BQ8897_RS09835"	0.283359	0.439751	0.407524	0.553422	NA	"WP_000718802.1"	"MULTISPECIES:_PTS_system_mannose/fructose/N-acetylgalactosamine-transporter_subunit_IIB"
"BQ8897_RS09840"	0.128011	0.401724	0.69652	0.80162	NA	"WP_000975710.1"	"MULTISPECIES:_glycoside_hydrolase_family_88_protein"
"BQ8897_RS09845"	0.1833	0.518972	0.597574	0.729568	NA	"WP_000590444.1"	"MULTISPECIES:_PTS_sugar_transporter_subunit_IIA"
"BQ8897_RS09850"	-0.0484578	0.411974	0.878318	0.925278	"dhuD"	"WP_000139173.1"	"MULTISPECIES:_monomeric_2-dehydro-3-deoxy-D-gluconate_5-dehydrogenase_DhuD"
"BQ8897_RS09855"	-0.0324489	0.358803	0.912181	0.947813	"dhuI"	"WP_000684795.1"	"MULTISPECIES:_5-dehydro-4-deoxy-D-glucuronate_isomerase_DhuI"
"BQ8897_RS09860"	-0.115973	0.339194	0.693859	0.800723	NA	"WP_000034939.1"	"MULTISPECIES:_sugar_kinase"
"BQ8897_RS09865"	-0.0231949	0.219127	0.909046	0.945479	NA	"WP_000597406.1"	"MULTISPECIES:_bifunctional_4-hydroxy-2-oxoglutarate_aldolase/2-dehydro-3-deoxy-phosphogluconate_aldolase"
"BQ8897_RS09870"	0.533899	0.257748	0.0249887	0.0551619	NA	"WP_079261355.1"	"MULTISPECIES:_hypothetical_protein"
"BQ8897_RS09875"	-0.132736	0.0571256	0.0196509	0.0442555	NA	"WP_000008878.1"	"MULTISPECIES:_nitroreductase_family_protein"
"BQ8897_RS09880"	0.143221	0.126931	0.25299	0.388149	NA	"WP_000526288.1"	"MULTISPECIES:_MarR_family_transcriptional_regulator"
"BQ8897_RS09885"	-0.0387216	0.112696	0.726074	0.82098	NA	"WP_001292127.1"	"MULTISPECIES:_PolC-type_DNA_polymerase_III"
"BQ8897_RS09890"	-0.451324	0.090986	5.63205e-07	2.78074e-06	NA	"WP_000842268.1"	"MULTISPECIES:_glycoside_hydrolase_family_73_protein"
"BQ8897_RS09895"	0.00835042	0.0817011	0.855592	0.90944	NA	"WP_000814042.1"	"MULTISPECIES:_proline--tRNA_ligase"
"BQ8897_RS09900"	0.0623925	0.0636715	0.301053	0.446129	"rseP"	"WP_000900651.1"	"MULTISPECIES:_RIP_metalloprotease_RseP"
"BQ8897_RS09905"	0.0380182	0.0959389	0.690388	0.799773	NA	"WP_000664686.1"	"MULTISPECIES:_phosphatidate_cytidylyltransferase"
"BQ8897_RS09910"	-0.0741837	0.0593012	0.208378	0.333405	NA	"WP_000469560.1"	"MULTISPECIES:_isoprenyl_transferase"
"BQ8897_RS09915"	-0.418378	0.0777047	5.67322e-08	3.23663e-07	"yajC"	"WP_000056607.1"	"MULTISPECIES:_preprotein_translocase_subunit_YajC"
"BQ8897_RS09920"	-0.605209	0.097255	3.04728e-10	2.09181e-09	NA	"WP_000286789.1"	"MULTISPECIES:_thiol_reductase_thioredoxin"
"BQ8897_RS09930"	0.18463	0.499044	0.597522	0.729568	NA	"WP_001293700.1"	"MULTISPECIES:_NADP-dependent_malic_enzyme"
"BQ8897_RS09935"	0.130081	0.577398	0.688928	0.799175	NA	"WP_000786048.1"	"MULTISPECIES:_2-hydroxycarboxylate_transporter_family_protein"
"BQ8897_RS09940"	-0.128334	0.0827151	0.117753	0.208894	NA	"WP_000728122.1"	"MULTISPECIES:_sensor_histidine_kinase"
"BQ8897_RS09945"	-0.128346	0.145576	0.351096	0.496764	NA	"WP_000382776.1"	"MULTISPECIES:_response_regulator"
"BQ8897_RS09950"	-0.378576	0.0973507	8.21835e-05	0.000307357	"galE"	"WP_000279628.1"	"MULTISPECIES:_UDP-glucose_4-epimerase_GalE"
"BQ8897_RS09955"	0.171305	0.0858663	0.0445067	0.0901145	NA	"WP_000716721.1"	"MULTISPECIES:_alpha-glucosidase"
"BQ8897_RS09960"	-0.160131	0.120671	0.180869	0.298132	"ugpC"	"WP_086874324.1"	"sn-glycerol-3-phosphate_ABC_transporter_ATP-binding_protein_UgpC"
"BQ8897_RS09965"	-0.40989	0.0807141	3.06725e-07	1.59978e-06	NA	"WP_000345944.1"	"MULTISPECIES:_helix-turn-helix_domain-containing_protein"
"BQ8897_RS09970"	-0.0433324	0.230614	0.840151	0.900222	NA	"WP_001018638.1"	"MULTISPECIES:_aldose_1-epimerase_family_protein"
"BQ8897_RS09975"	0.0781869	0.239719	0.729202	0.822769	"lacD"	"WP_000524689.1"	"MULTISPECIES:_tagatose-bisphosphate_aldolase"
"BQ8897_RS09980"	-0.0842734	0.173342	0.613971	0.743615	NA	"WP_001879117.1"	"MULTISPECIES:_tagatose-6-phosphate_kinase"
"BQ8897_RS09985"	0.0733138	0.323939	0.793752	0.864947	NA	"WP_105253180.1"	"MULTISPECIES:_IS3_family_transposase"
"BQ8897_RS09990"	0.204394	0.412822	0.537724	0.679528	"lacB"	"WP_000686152.1"	"MULTISPECIES:_galactose-6-phosphate_isomerase_subunit_LacB"
"BQ8897_RS09995"	0.159915	0.486346	0.645887	0.765709	"lacA"	NA	NA
"BQ8897_RS10000"	-0.538963	0.136202	5.15381e-05	0.000202723	NA	"WP_000176340.1"	"MULTISPECIES:_exo-alpha-sialidase"
"BQ8897_RS10005"	0.0639536	0.474623	0.855018	0.90944	NA	NA	NA
"BQ8897_RS10010"	-0.28828	0.138535	0.0332039	0.0704466	NA	"WP_000590541.1"	"MULTISPECIES:_PTS_sugar_transporter_subunit_IIB"
"BQ8897_RS10015"	-0.0110851	0.245047	0.959511	0.980239	NA	"WP_000458429.1"	"MULTISPECIES:_PTS_sugar_transporter_subunit_IIA"
"BQ8897_RS10020"	-0.125748	0.141855	0.363669	0.509996	NA	"WP_000919187.1"	"MULTISPECIES:_DeoR/GlpR_transcriptional_regulator"
"BQ8897_RS10025"	0.636172	0.321647	0.0250421	0.0552225	NA	"WP_001080371.1"	"MULTISPECIES:_pneumococcal-type_histidine_triad_protein"
"BQ8897_RS10030"	0.413114	0.303129	0.127987	0.224561	NA	"WP_000822455.1"	"MULTISPECIES:_zinc_ABC_transporter_substrate-binding_protein"
"BQ8897_RS10035"	-0.0895761	0.120329	0.448499	0.595016	NA	"WP_000691436.1"	"MULTISPECIES:_D-tyrosyl-tRNA(Tyr)_deacylase"
"BQ8897_RS10040"	-0.2017	0.0571694	0.000395693	0.00128908	NA	"WP_000237872.1"	"MULTISPECIES:_bifunctional_(p)ppGpp_synthetase/guanosine-3\\',5\\'-bis(diphosphate)_3\\'-pyrophosphohydrolase"
"BQ8897_RS10045"	0.120874	0.141262	0.380136	0.52562	NA	"WP_000033913.1"	"MULTISPECIES:_bifunctional_2\\',3\\'-cyclic-nucleotide_2\\'-phosphodiesterase/3\\'-nucleotidase"
"BQ8897_RS10050"	-0.570733	0.102137	1.4757e-08	8.94667e-08	"nrdI"	"WP_001125401.1"	"MULTISPECIES:_class_Ib_ribonucleoside-diphosphate_reductase_assembly_flavoprotein_NrdI"
"BQ8897_RS10055"	-0.429622	0.0842989	2.71459e-07	1.42282e-06	NA	"WP_000450424.1"	"M42_family_metallopeptidase"
"BQ8897_RS10060"	-0.65098	0.0902123	3.00058e-13	2.72873e-12	NA	"WP_000226643.1"	"MULTISPECIES:_kinase"
"BQ8897_RS10065"	-0.0285297	0.0897333	0.747459	0.834082	NA	"WP_000660650.1"	"MULTISPECIES:_extracellular_solute-binding_protein"
"BQ8897_RS10070"	0.0628178	0.121515	0.599988	0.732095	NA	"WP_000286068.1"	"MULTISPECIES:_response_regulator"
"BQ8897_RS10075"	0.124087	0.134561	0.35753	0.502858	NA	"WP_001215130.1"	"MULTISPECIES:_sensor_histidine_kinase"
"BQ8897_RS10080"	0.380358	0.376085	0.228865	0.359428	NA	"WP_000841957.1"	"MULTISPECIES:_PTS_mannose/fructose/sorbose_transporter_family_subunit_IID"
"BQ8897_RS10085"	0.538685	0.41931	0.112954	0.201481	NA	"WP_000605775.1"	"MULTISPECIES:_PTS_mannose/fructose/sorbose/N-acetylgalactosamine_transporter_subunit_IIC"
"BQ8897_RS10090"	0.7581	0.415162	0.027317	0.05956	NA	"WP_000632642.1"	"MULTISPECIES:_PTS_sugar_transporter_subunit_IIB"
"BQ8897_RS10095"	0.606355	0.481149	0.0991125	0.180064	NA	"WP_000823121.1"	"MULTISPECIES:_PTS_mannose_transporter_subunit_IIA"
"BQ8897_RS10100"	1.91987	0.21262	2.12929e-20	2.8678e-19	NA	"WP_079261357.1"	"MULTISPECIES:_alanine_racemase"
"BQ8897_RS10105"	0.727228	0.491164	0.0539852	0.106866	NA	"WP_001869123.1"	"MULTISPECIES:_hypothetical_protein"
"BQ8897_RS10110"	1.52263	0.121172	5.7243e-37	1.62417e-35	NA	"WP_000623424.1"	"MULTISPECIES:_ABC_transporter_permease_subunit"
"BQ8897_RS10115"	1.53185	0.0976325	3.14319e-56	1.59255e-54	NA	"WP_000926585.1"	"MULTISPECIES:_ABC_transporter_ATP-binding_protein"
"BQ8897_RS10120"	1.44353	0.163471	1.957e-19	2.43538e-18	NA	"WP_000683602.1"	"MULTISPECIES:_hypothetical_protein"
"BQ8897_RS10125"	1.32021	0.139708	7.45133e-22	1.11209e-20	NA	"WP_000959065.1"	"MULTISPECIES:_ABC_transporter_ATP-binding_protein"
"BQ8897_RS10130"	1.1906	0.085375	8.81728e-45	3.41149e-43	NA	"WP_086874326.1"	"GHKL_domain-containing_protein"
"BQ8897_RS10135"	1.01373	0.11995	8.91578e-18	1.03676e-16	NA	"WP_001019938.1"	"MULTISPECIES:_response_regulator_transcription_factor"
"BQ8897_RS10145"	0.930308	0.182437	1.26501e-07	6.90242e-07	NA	"WP_001879112.1"	"MULTISPECIES:_endonuclease/exonuclease/phosphatase_family_protein"
"BQ8897_RS10150"	0.835661	0.186426	3.20415e-06	1.47266e-05	NA	"WP_000795059.1"	"MULTISPECIES:_PTS_transporter_subunit_EIIC"
"BQ8897_RS10155"	0.169074	0.0914529	0.0622648	0.120783	NA	"WP_000162290.1"	"MULTISPECIES:_PAS_domain-containing_protein"
"BQ8897_RS10160"	0.0620808	0.191464	0.737037	0.828972	NA	"WP_000638645.1"	"MULTISPECIES:_response_regulator_transcription_factor"
"BQ8897_RS10165"	0.97628	0.235469	1.12829e-05	4.83097e-05	"phoU"	"WP_000621376.1"	"MULTISPECIES:_phosphate_signaling_complex_protein_PhoU"
"BQ8897_RS10170"	1.34494	0.256285	3.08241e-08	1.80699e-07	"pstB"	"WP_001874612.1"	"MULTISPECIES:_phosphate_ABC_transporter_ATP-binding_protein"
"BQ8897_RS10175"	1.48724	0.317189	4.64689e-07	2.34883e-06	"pstA"	"WP_000427926.1"	"MULTISPECIES:_phosphate_ABC_transporter_permease_PstA"
"BQ8897_RS10180"	0.673532	0.556407	0.0881817	0.162468	"pstC"	"WP_000814834.1"	"MULTISPECIES:_phosphate_ABC_transporter_permease_subunit_PstC"
"BQ8897_RS10185"	0.685172	0.209642	0.000580579	0.00182401	NA	"WP_000716333.1"	"MULTISPECIES:_phosphate-binding_protein"
"BQ8897_RS10190"	0.0965141	0.0760932	0.202213	0.32624	NA	NA	NA
"BQ8897_RS10195"	0.0909755	0.131904	0.482909	0.628466	NA	"WP_001188245.1"	"MULTISPECIES:_16S_rRNA_(uracil(1498)-N(3))-methyltransferase"
"BQ8897_RS10200"	0.131216	0.107536	0.216956	0.343513	NA	"WP_001099291.1"	"MULTISPECIES:_50S_ribosomal_protein_L11_methyltransferase"
"BQ8897_RS10205"	0.0208696	0.237799	0.927062	0.959103	NA	"WP_071659954.1"	"MULTISPECIES:_MepB_family_protein"
"BQ8897_RS10210"	-0.0959237	0.0819036	0.237602	0.370144	NA	"WP_000859577.1"	"MULTISPECIES:_MerR_family_transcriptional_regulator"
"BQ8897_RS10215"	0.201108	0.23729	0.366454	0.511353	NA	"WP_000631751.1"	"MULTISPECIES:_GNAT_family_N-acetyltransferase"
"BQ8897_RS10220"	0.164364	0.221015	0.432472	0.579899	NA	"WP_000350741.1"	"MULTISPECIES:_NUDIX_domain-containing_protein"
"BQ8897_RS10230"	0.131392	0.119089	0.263162	0.401152	NA	"WP_001051344.1"	"MULTISPECIES:_DUF3013_family_protein"
"BQ8897_RS10235"	-0.231231	0.100528	0.0198183	0.0445807	NA	"WP_001869680.1"	"MULTISPECIES:_GNAT_family_N-acetyltransferase"
"BQ8897_RS10240"	0.253511	0.115507	0.0289741	0.0624057	NA	"WP_000774767.1"	"MULTISPECIES:_replication-associated_recombination_protein_A"
"BQ8897_RS10255"	0.801889	0.153934	8.7371e-08	4.85445e-07	NA	"WP_000257255.1"	"MULTISPECIES:_site-specific_integrase"
"BQ8897_RS10260"	0.762018	0.205979	0.000102625	0.000374591	NA	"WP_001188031.1"	"MULTISPECIES:_DUF771_domain-containing_protein"
"BQ8897_RS10265"	0.686895	0.183518	9.90203e-05	0.00036458	NA	"WP_086874328.1"	"hypothetical_protein"
"BQ8897_RS10270"	2.60768	0.223442	1.58666e-32	3.79372e-31	NA	"WP_000048871.1"	"MULTISPECIES:_LPXTG_cell_wall_anchor_domain-containing_protein"
"BQ8897_RS10275"	1.91992	0.181232	3.94487e-27	7.77286e-26	NA	"WP_000829082.1"	"MULTISPECIES:_hypothetical_protein"
"BQ8897_RS10280"	1.16148	0.22598	7.10759e-08	4.00131e-07	NA	"WP_000511832.1"	"MULTISPECIES:_CHAP_domain-containing_protein"
"BQ8897_RS10285"	-0.0406655	0.196071	0.826239	0.889807	NA	"WP_000528441.1"	"MULTISPECIES:_putative_holin-like_toxin"
"BQ8897_RS10290"	0.988321	0.13584	1.1972e-13	1.11251e-12	NA	"WP_000357668.1"	"MULTISPECIES:_hypothetical_protein"
"BQ8897_RS10295"	0.739659	0.122236	7.3102e-10	4.89186e-09	NA	"WP_001279020.1"	"MULTISPECIES:_ATP-binding_protein"
"BQ8897_RS10300"	0.765848	0.267032	0.00187759	0.00520249	NA	"WP_000390747.1"	"MULTISPECIES:_conjugal_transfer_protein"
"BQ8897_RS10305"	0.238188	0.266635	0.331902	0.477689	NA	"WP_001055037.1"	"MULTISPECIES:_hypothetical_protein"
"BQ8897_RS10310"	1.83432	0.236399	1.10114e-15	1.1775e-14	NA	"WP_000565540.1"	"MULTISPECIES:_conjugal_transfer_protein"
"BQ8897_RS10315"	0.591635	0.151608	6.04649e-05	0.000233944	NA	"WP_000481712.1"	"MULTISPECIES:_Txe/YoeB_family_addiction_module_toxin"
"BQ8897_RS10320"	0.216437	0.152147	0.144494	0.248974	NA	"WP_000387490.1"	"MULTISPECIES:_type_II_toxin-antitoxin_system_Phd/YefM_family_antitoxin"
"BQ8897_RS10325"	0.34332	0.256834	0.148218	0.25334	NA	"WP_000560386.1"	"MULTISPECIES:_hypothetical_protein"
"BQ8897_RS10330"	0.638377	0.336941	0.0305492	0.065467	NA	"WP_000383283.1"	"MULTISPECIES:_antirestriction_protein_ArdA"
"BQ8897_RS10335"	1.33329	0.227743	9.83969e-10	6.54339e-09	NA	"WP_000017154.1"	"MULTISPECIES:_hypothetical_protein"
"BQ8897_RS10340"	0.43178	0.146204	0.00245991	0.00668544	NA	"WP_000010056.1"	"MULTISPECIES:_hypothetical_protein"
"BQ8897_RS10345"	0.426875	0.0797768	7.10203e-08	4.00131e-07	NA	"WP_000491712.1"	"MULTISPECIES:_AAA_family_ATPase"
"BQ8897_RS10350"	1.55116	0.682128	0.0025336	0.00685942	NA	"WP_000737133.1"	"MULTISPECIES:_helix-turn-helix_transcriptional_regulator"
"BQ8897_RS10355"	0.64267	0.67667	0.114796	0.204424	NA	"WP_000287186.1"	"MULTISPECIES:_hypothetical_protein"
"BQ8897_RS10360"	0.873619	0.601802	0.0392314	0.0812896	NA	"WP_079266485.1"	"MULTISPECIES:_replication_initiation_factor_domain-containing_protein"
"BQ8897_RS10365"	2.57482	0.406967	1.98491e-11	1.53596e-10	NA	"WP_001865911.1"	"MULTISPECIES:_cell_division_protein_FtsK"
"BQ8897_RS10370"	2.82136	0.444746	1.6507e-11	1.28201e-10	NA	"WP_001062569.1"	"MULTISPECIES:_hypothetical_protein"
"BQ8897_RS10375"	2.57901	0.726305	2.51419e-05	0.000102889	NA	"WP_000808311.1"	"MULTISPECIES:_hypothetical_protein"
"BQ8897_RS10380"	3.20591	0.251581	2.50238e-38	7.50008e-37	NA	"WP_000277676.1"	"MULTISPECIES:_LPXTG_cell_wall_anchor_domain-containing_protein", Adhesin (Bsp-like and antigen I/II family polypeptide)
"BQ8897_RS10385"	2.04808	0.222056	3.30429e-21	4.68768e-20	NA	"WP_000815004.1"	"MULTISPECIES:_LPXTG_cell_wall_anchor_domain-containing_protein", ScpB4C, Serine protease (S8 family, C5a peptidase-like)
"BQ8897_RS10390"	0.405778	0.458751	0.248823	0.38286	NA	"WP_000538392.1"	"MULTISPECIES:_hypothetical_protein"
"BQ8897_RS10395"	0.622398	0.42768	0.071729	0.136529	NA	"WP_000542276.1"	"MULTISPECIES:_hypothetical_protein"
"BQ8897_RS10400"	0.0221225	0.424313	0.949438	0.974842	NA	"WP_000459923.1"	"MULTISPECIES:_hypothetical_protein"
"BQ8897_RS10405"	0.280239	0.369506	0.369365	0.513466	NA	"WP_000571631.1"	"MULTISPECIES:_helix-turn-helix_transcriptional_regulator"
"BQ8897_RS10410"	-0.301048	0.149145	0.0380446	0.0792162	NA	"WP_000491762.1"	"MULTISPECIES:_helix-turn-helix_transcriptional_regulator"
"BQ8897_RS10415"	-0.193049	0.134986	0.144075	0.248453	NA	"WP_000490637.1"	"MULTISPECIES:_helix-turn-helix_transcriptional_regulator"
"BQ8897_RS10420"	-0.128816	0.0889193	0.143583	0.248007	NA	"WP_000366193.1"	"MULTISPECIES:_ImmA/IrrE_family_metallo-endopeptidase"
"BQ8897_RS10425"	0.101922	0.158116	0.508937	0.650952	NA	"WP_000728324.1"	"MULTISPECIES:_hypothetical_protein"
"BQ8897_RS10430"	0.0761433	0.116341	0.509039	0.650952	NA	"WP_001059490.1"	"MULTISPECIES:_hypothetical_protein"
"BQ8897_RS10435"	0.130682	0.14201	0.342607	0.488373	NA	"WP_000108708.1"	"MULTISPECIES:_type_II_toxin-antitoxin_system_RelB/DinJ_family_antitoxin"
"BQ8897_RS10440"	-0.51117	0.11871	1.19062e-05	5.08762e-05	NA	"WP_001085574.1"	"MULTISPECIES:_CAMP_factor_family_pore-forming_toxin"
"BQ8897_RS10445"	0.668688	0.130225	1.62007e-07	8.77231e-07	NA	"WP_001281640.1"	"MULTISPECIES:_ISL3_family_transposase"
"BQ8897_RS10450"	0.29873	0.130557	0.0159996	0.0365314	"merA"	"WP_001031939.1"	"MULTISPECIES:_mercury(II)_reductase"
"BQ8897_RS10455"	0.404781	0.166154	0.0118208	0.0280432	"merR"	"WP_000640387.1"	"MULTISPECIES:_Hg(II)-responsive_transcriptional_regulator"
"BQ8897_RS10460"	0.657373	0.175466	0.000101885	0.000372786	NA	"WP_001053209.1"	"MULTISPECIES:_Nramp_family_divalent_metal_transporter"
"BQ8897_RS10465"	0.165821	0.0898099	0.0625764	0.121167	NA	"WP_000901036.1"	"MULTISPECIES:_ABC_transporter_permease"
"BQ8897_RS10470"	0.145078	0.120303	0.220883	0.34887	NA	"WP_000470461.1"	"MULTISPECIES:_ATP-binding_cassette_domain-containing_protein"
"BQ8897_RS10475"	0.555577	0.440723	0.112182	0.200271	NA	"WP_000810831.1"	"MULTISPECIES:_YydF_family_exported_signaling_peptide"
"BQ8897_RS10480"	0.461516	0.394153	0.156892	0.265235	NA	"WP_000042044.1"	"MULTISPECIES:_site-2_protease_family_protein"
"BQ8897_RS10485"	0.87295	0.312605	0.00193305	0.00534224	NA	"WP_000839372.1"	"MULTISPECIES:_YydG_family_peptide_radical_SAM_peptide_maturase"
"BQ8897_RS10490"	-0.0810245	0.119353	0.489295	0.63489	NA	"WP_000511796.1"	"MULTISPECIES:_hypothetical_protein"
"BQ8897_RS10495"	-0.118434	0.127193	0.3431	0.488373	NA	"WP_000517013.1"	"MULTISPECIES:_hypothetical_protein"
"BQ8897_RS10500"	-0.0373572	0.0777348	0.627834	0.75482	NA	"WP_000006158.1"	"MULTISPECIES:_DUF2974_domain-containing_protein"
"BQ8897_RS10505"	-0.205999	0.113073	0.0643396	0.124129	NA	"WP_000731526.1"	"MULTISPECIES:_DUF1310_family_protein"
"BQ8897_RS10510"	-0.162082	0.121788	0.175507	0.290645	NA	"WP_001869186.1"	"MULTISPECIES:_hypothetical_protein"
"BQ8897_RS10515"	-0.127257	0.119362	0.277675	0.417886	NA	"WP_000792761.1"	"MULTISPECIES:_hypothetical_protein"
"BQ8897_RS10520"	-0.216677	0.143792	0.122409	0.216171	NA	"WP_000136912.1"	"MULTISPECIES:_hypothetical_protein"
"BQ8897_RS10525"	-0.210237	0.136806	0.116241	0.206823	NA	"WP_001204135.1"	"MULTISPECIES:_aminoglycoside_6-adenylyltransferase"
"BQ8897_RS10530"	-0.0708537	0.151253	0.630734	0.756596	NA	"WP_001191780.1"	"MULTISPECIES:_DUF2785_domain-containing_protein"
"BQ8897_RS10535"	-0.0167108	0.121165	0.886996	0.930734	NA	"WP_000589238.1"	"MULTISPECIES:_DUF2812_domain-containing_protein"
"BQ8897_RS10540"	0.0576054	0.188374	0.751482	0.837367	NA	"WP_000827862.1"	"MULTISPECIES:_helix-turn-helix_transcriptional_regulator"
"BQ8897_RS10545"	-0.1	0.18123	0.565797	0.704725	NA	"WP_000403110.1"	"MULTISPECIES:_GNAT_family_N-acetyltransferase"
"BQ8897_RS10550"	-0.0168478	0.221585	0.934061	0.964426	NA	"WP_001869180.1"	"MULTISPECIES:_ABC_transporter_permease"
"BQ8897_RS10555"	-0.0407318	0.179384	0.81281	0.88002	NA	"WP_000644459.1"	"MULTISPECIES:_ABC_transporter_ATP-binding_protein"
"BQ8897_RS10560"	-0.071712	0.214817	0.72341	0.818838	NA	"WP_001090962.1"	"MULTISPECIES:_PLDc_N-terminal_domain-containing_protein"
"BQ8897_RS10565"	0.0134173	0.1819	0.940928	0.970105	NA	"WP_000900240.1"	"MULTISPECIES:_helix-turn-helix_transcriptional_regulator"
"BQ8897_RS10570"	0.113373	0.320296	0.689138	0.799175	NA	"WP_105253180.1"	"MULTISPECIES:_IS3_family_transposase"
"BQ8897_RS10575"	-0.201655	0.168969	0.216732	0.343414	NA	"WP_001869177.1"	"MULTISPECIES:_phosphatase_PAP2_family_protein"
"BQ8897_RS10580"	-0.573389	0.148993	7.65545e-05	0.000288333	NA	"WP_000355472.1"	"MULTISPECIES:_hypothetical_protein"
"BQ8897_RS10585"	-0.71322	0.13206	3.50299e-08	2.0479e-07	NA	"WP_001223113.1"	"MULTISPECIES:_TIGR00730_family_Rossman_fold_protein"
"BQ8897_RS10590"	-0.284643	0.0525395	5.3936e-08	3.09369e-07	NA	"WP_001071068.1"	"MULTISPECIES:_CPBP_family_intramembrane_metalloprotease"
"BQ8897_RS10595"	-4.28527	0.171001	8.52885e-140	7.25976e-138	NA	"WP_000162433.1"	"MULTISPECIES:_rhodanese-like_domain-containing_protein"
"BQ8897_RS10600"	-4.57275	0.162001	2.07375e-176	2.20647e-174	"cfb"	"WP_001101133.1"	"MULTISPECIES:_CAMP_factor_pore-forming_toxin_Cfb"
"BQ8897_RS10610"	1.09803	0.110573	9.07141e-24	1.47358e-22	NA	"WP_000684240.1"	"MULTISPECIES:_DNA_topology_modulation_protein"
"BQ8897_RS10615"	5.0044	0.0831741	0	0	NA	"WP_000210838.1"	"MULTISPECIES:_iron-containing_alcohol_dehydrogenase_family_protein"
"BQ8897_RS10620"	1.74149	0.187665	2.4924e-21	3.55961e-20	NA	"WP_000227144.1"	"MULTISPECIES:_DUF1003_domain-containing_protein"
"BQ8897_RS10625"	0.814618	0.16887	6.32035e-07	3.11336e-06	NA	"WP_000032991.1"	"MULTISPECIES:_bifunctional_homocysteine_S-methyltransferase/methylenetetrahydrofolate_reductase"
"BQ8897_RS10630"	0.90918	0.159395	4.53507e-09	2.88941e-08	"metE"	"WP_000241566.1"	"MULTISPECIES:_5-methyltetrahydropteroyltriglutamate--homocysteine_S-methyltransferase"
"BQ8897_RS10635"	1.60622	0.211323	4.60853e-15	4.66997e-14	NA	"WP_000610953.1"	"MULTISPECIES:_AzlD_domain-containing_protein"
"BQ8897_RS10640"	1.66679	0.174795	2.25229e-22	3.44811e-21	NA	"WP_000410682.1"	"MULTISPECIES:_AzlC_family_ABC_transporter_permease"
"BQ8897_RS10645"	7.15883	0.157063	0	0	NA	"WP_001093377.1"	"MULTISPECIES:_S8_family_serine_peptidase", ScpB3, Serine protease (S8 family, C5a peptidase-like)
"BQ8897_RS10650"	0.259938	0.12548	0.0346261	0.0728105	NA	NA	NA
"BQ8897_RS10655"	0.365941	0.124587	0.0027911	0.00750881	NA	"WP_000730410.1"	"MULTISPECIES:_HAMP_domain-containing_histidine_kinase"
"BQ8897_RS10660"	-0.00289062	0.150122	0.979459	0.990327	NA	"WP_000903266.1"	"MULTISPECIES:_hypothetical_protein"
"BQ8897_RS10665"	-0.0343856	0.110349	0.770235	0.851018	NA	"WP_000145176.1"	"MULTISPECIES:_leucine--tRNA_ligase"
"BQ8897_RS10670"	2.35217	0.234333	1.10229e-24	1.92268e-23	NA	NA	NA
"BQ8897_RS10675"	-0.0620755	0.113609	0.578445	0.715505	NA	"WP_000074729.1"	"MULTISPECIES:_MFS_transporter"
"BQ8897_RS10680"	-0.0772366	0.0949233	0.410436	0.55702	NA	"WP_000953623.1"	"MULTISPECIES:_patatin_family_protein"
"BQ8897_RS10685"	-0.174731	0.0798409	0.0253848	0.0558623	NA	"WP_000222146.1"	"MULTISPECIES:_hypothetical_protein"
"BQ8897_RS10690"	-0.176022	0.0678872	0.00909346	0.022371	NA	"WP_000409543.1"	"MULTISPECIES:_hypothetical_protein"
"BQ8897_RS10695"	-0.237604	0.0756183	0.00155099	0.00438313	"nusG"	"WP_000887149.1"	"MULTISPECIES:_transcription_termination/antitermination_protein_NusG"
"BQ8897_RS10700"	0.564767	0.162883	0.00034547	0.00113978	NA	"WP_001063295.1"	"MULTISPECIES:_MucBP_domain-containing_protein"
"BQ8897_RS10705"	-0.150546	0.169659	0.358235	0.503516	"secE"	"WP_000497678.1"	"MULTISPECIES:_preprotein_translocase_subunit_SecE"
"BQ8897_RS10710"	-0.277686	0.128709	0.0277298	0.0602748	"rpmG"	"WP_000057521.1"	"MULTISPECIES:_50S_ribosomal_protein_L33"
"BQ8897_RS10715"	-0.303198	0.0584317	1.99647e-07	1.05947e-06	NA	"WP_000764797.1"	"MULTISPECIES:_penicillin-binding_protein"
"BQ8897_RS10720"	-0.0647373	0.0777447	0.40132	0.548792	NA	"WP_000010475.1"	"MULTISPECIES:_RluA_family_pseudouridine_synthase"
"BQ8897_RS10725"	-0.153699	0.0797869	0.0520167	0.103644	NA	"WP_000459240.1"	"MULTISPECIES:_hypothetical_protein"
"BQ8897_RS10730"	-0.0364951	0.111895	0.739601	0.830539	NA	"WP_000077169.1"	"MULTISPECIES:_phosphopentomutase"
"BQ8897_RS10735"	-0.165411	0.122912	0.168715	0.282032	"deoC"	"WP_000453153.1"	"MULTISPECIES:_deoxyribose-phosphate_aldolase"
"BQ8897_RS10740"	-0.223842	0.121948	0.0611604	0.119403	NA	"WP_001159691.1"	"MULTISPECIES:_NupC/NupG_family_nucleoside_CNT_transporter"
"BQ8897_RS10745"	-0.273599	0.152018	0.0641945	0.123962	"udp"	"WP_001182060.1"	"MULTISPECIES:_uridine_phosphorylase"
"BQ8897_RS10750"	-0.349025	0.110722	0.00139975	0.00403067	NA	"WP_001125579.1"	"MULTISPECIES:_GntR_family_transcriptional_regulator"
"BQ8897_RS10755"	-0.071193	0.117435	0.537493	0.679528	NA	"WP_001181230.1"	"MULTISPECIES:_hypothetical_protein"
"BQ8897_RS10760"	0.677227	0.136377	3.72917e-07	1.92613e-06	"groL"	"WP_001029978.1"	"MULTISPECIES:_chaperonin_GroEL"
"BQ8897_RS10765"	0.997254	0.189156	4.4987e-08	2.60142e-07	"groES"	"WP_000917303.1"	"MULTISPECIES:_co-chaperone_GroES"
"BQ8897_RS10770"	2.49922	0.189421	1.18433e-40	3.87733e-39	NA	"WP_000054433.1"	"MULTISPECIES:_ATP-binding_cassette_domain-containing_protein"
"BQ8897_RS10775"	2.49729	0.164274	8.75667e-54	4.23505e-52	NA	NA	NA
"BQ8897_RS10780"	0.142233	0.145172	0.317363	0.463838	NA	"WP_000251908.1"	"MULTISPECIES:_Cof-type_HAD-IIB_family_hydrolase"
"BQ8897_RS10785"	0.162418	0.429638	0.630721	0.756596	NA	"WP_001146815.1"	"MULTISPECIES:_VOC_family_protein"
"BQ8897_RS10790"	0.00801574	0.113346	0.946089	0.973538	"yaaA"	"WP_000590611.1"	"MULTISPECIES:_peroxide_stress_protein_YaaA"
"BQ8897_RS10795"	0.158853	0.163742	0.318139	0.464654	"nrdG"	"WP_001287940.1"	"MULTISPECIES:_anaerobic_ribonucleoside-triphosphate_reductase_activating_protein"
"BQ8897_RS10800"	-0.0211711	0.108068	0.841757	0.901035	NA	"WP_000776873.1"	"MULTISPECIES:_GNAT_family_N-acetyltransferase"
"BQ8897_RS10805"	0.0174666	0.12971	0.894021	0.934878	NA	"WP_000939688.1"	"MULTISPECIES:_Gfo/Idh/MocA_family_oxidoreductase"
"BQ8897_RS10810"	0.209739	0.25125	0.369416	0.513466	NA	"WP_000521645.1"	"MULTISPECIES:_hypothetical_protein"
"BQ8897_RS10815"	1.18673	0.172378	1.52685e-12	1.28425e-11	"nrdD"	"WP_000140252.1"	"MULTISPECIES:_anaerobic_ribonucleoside-triphosphate_reductase"
"BQ8897_RS10820"	-0.0972353	0.0682626	0.152453	0.258914	NA	"WP_079261349.1"	"MULTISPECIES:_hypothetical_protein"
"BQ8897_RS10830"	-0.396396	0.137167	0.00310342	0.00826544	NA	"WP_000940933.1"	"MULTISPECIES:_DUF1292_domain-containing_protein"
"BQ8897_RS10835"	-0.441055	0.10864	3.6978e-05	0.000147083	"ruvX"	"WP_001873911.1"	"MULTISPECIES:_Holliday_junction_resolvase_RuvX"
"BQ8897_RS10840"	-0.45619	0.125791	0.000216224	0.000748171	NA	"WP_000507056.1"	"MULTISPECIES:_IreB_family_regulatory_phosphoprotein"
"BQ8897_RS10845"	-0.848917	0.126666	7.98326e-12	6.33894e-11	"spx"	"WP_000591161.1"	"MULTISPECIES:_transcriptional_regulator_Spx"
"BQ8897_RS10850"	-0.180735	0.084745	0.0312223	0.066708	"recA"	"WP_001085741.1"	"MULTISPECIES:_recombinase_RecA"
"BQ8897_RS10855"	-0.395983	0.0829862	1.47378e-06	7.06351e-06	NA	"WP_001200982.1"	"MULTISPECIES:_competence/damage-inducible_protein_A"
"BQ8897_RS10860"	-0.211609	0.0647272	0.00111213	0.00331458	NA	"WP_000817340.1"	"MULTISPECIES:_DNA-3-methyladenine_glycosylase_I"
"BQ8897_RS10865"	-0.298728	0.087624	0.000580905	0.00182401	"ruvA"	"WP_000272489.1"	"MULTISPECIES:_Holliday_junction_branch_migration_protein_RuvA"
"BQ8897_RS10870"	-0.225686	0.0862635	0.00827043	0.0204883	NA	"WP_001911358.1"	"MULTISPECIES:_MFS_transporter"
"BQ8897_RS10875"	-0.280438	0.0850734	0.000874988	0.00268296	"mutL"	"WP_001054072.1"	"MULTISPECIES:_DNA_mismatch_repair_endonuclease_MutL"
"BQ8897_RS10885"	-0.244892	0.207077	0.214755	0.341044	NA	"WP_000191849.1"	"MULTISPECIES:_cold-shock_protein"
[truncated: 133 more rows]

## Sheet: S1B
Dataset S1B: BM110codY up-regulated genes (Log2 FC >1, adjusted p-value < 0.005)
Genes upstream of which at least a putative CodY-binding motif was identified are highlighted in yellow
Genes in prophagic regions are highlighted in green
Genes encoding proteins containing a LPxTG anchoring motif
"locus_tag"	"log2FoldChange"	"lfcSE"	"pvalue"	"padj"	"gene"	"Protein.product"	"Protein.Name"
"BQ8897_RS00415"	1.08907	0.124517	6.62286e-19	8.0534e-18	NA	"WP_000912100.1"	"MULTISPECIES:_helix-turn-helix_domain-containing_protein"
"BQ8897_RS00750"	1.27191	0.175444	9.5155e-14	8.95973e-13	NA	"WP_001104143.1"	"MULTISPECIES:_hypothetical_protein"
"BQ8897_RS00755"	1.31813	0.114682	3.3744e-31	7.72121e-30	NA	"WP_001008979.1"	"MULTISPECIES:_hypothetical_protein"
"BQ8897_RS00770"	1.38561	0.167508	2.64107e-17	3.02161e-16	NA	"WP_000164462.1"	"MULTISPECIES:_helix-turn-helix_transcriptional_regulator"
"BQ8897_RS00775"	1.97974	0.199369	3.53342e-24	5.92056e-23	NA	"WP_001156317.1"	"MULTISPECIES:_hypothetical_protein"
"BQ8897_RS00780"	1.92735	0.178122	3.3984e-28	6.88743e-27	NA	"WP_000032137.1"	"MULTISPECIES:_hypothetical_protein"
"BQ8897_RS00785"	1.45866	0.30506	2.98851e-07	1.56254e-06	NA	"WP_001003168.1"	"MULTISPECIES:_hypothetical_protein"
"BQ8897_RS00790"	1.91789	0.228908	6.52523e-18	7.6295e-17	NA	"WP_000728090.1"	"MULTISPECIES:_helix-turn-helix_transcriptional_regulator"
"BQ8897_RS00795"	1.52346	0.243297	6.35321e-11	4.71067e-10	NA	"WP_001191791.1"	"MULTISPECIES:_hypothetical_protein"
"BQ8897_RS00805"	1.60995	0.218774	2.89232e-14	2.82333e-13	NA	"WP_025196029.1"	"hypothetical_protein"
"BQ8897_RS00810"	1.55006	0.212705	5.21185e-14	5.04128e-13	NA	"WP_025196030.1"	"hypothetical_protein"
"BQ8897_RS00815"	1.73331	0.196504	1.64995e-19	2.06535e-18	NA	"WP_025196031.1"	"conserved_phage_C-terminal_domain-containing_protein"
"BQ8897_RS00820"	1.67537	0.219082	3.04972e-15	3.18128e-14	NA	"WP_000863936.1"	"MULTISPECIES:_ATP-binding_protein"
"BQ8897_RS00825"	1.78876	0.247287	6.25569e-14	5.96956e-13	NA	"WP_000431575.1"	"hypothetical_protein"
"BQ8897_RS00830"	1.60023	0.233129	1.04398e-12	8.95799e-12	NA	"WP_000229416.1"	"hypothetical_protein"
"BQ8897_RS00835"	1.47043	0.382112	1.90599e-05	7.95284e-05	NA	"WP_001288192.1"	"MULTISPECIES:_hypothetical_protein"
"BQ8897_RS00840"	1.88918	0.211062	4.4181e-20	5.83958e-19	NA	"WP_086874261.1"	"hypothetical_protein"
"BQ8897_RS00845"	1.70802	0.1463	2.53481e-32	5.92755e-31	NA	"WP_086874262.1"	"recombinase_RecT"
"BQ8897_RS00850"	1.85745	0.172044	4.67517e-28	9.38561e-27	NA	"WP_057485461.1"	"PD-(D/E)XK_nuclease-like_domain-containing_protein"
"BQ8897_RS00855"	1.91933	0.181709	5.59174e-27	1.072e-25	NA	"WP_000239531.1"	"hypothetical_protein"
"BQ8897_RS00860"	1.52386	0.165273	4.9228e-21	6.89192e-20	NA	"WP_050151484.1"	"RusA_family_crossover_junction_endodeoxyribonuclease"
"BQ8897_RS00870"	1.53708	0.172023	6.93379e-20	8.83539e-19	NA	"WP_000763908.1"	"MULTISPECIES:_DUF1599_domain-containing_protein"
"BQ8897_RS00875"	1.29048	0.252237	6.66914e-08	3.79464e-07	NA	"WP_000150115.1"	"MULTISPECIES:_hypothetical_protein"
"BQ8897_RS00880"	1.50637	0.23594	2.91965e-11	2.21104e-10	NA	"WP_000159368.1"	"MULTISPECIES:_hypothetical_protein"
"BQ8897_RS00885"	1.29301	0.206061	7.6887e-11	5.64191e-10	NA	"WP_000139628.1"	"MULTISPECIES:_hypothetical_protein"
"BQ8897_RS00890"	1.62414	0.181102	4.80833e-20	6.2391e-19	NA	"WP_001019149.1"	"MULTISPECIES:_DUF1642_domain-containing_protein"
"BQ8897_RS00895"	1.68579	0.173171	3.18763e-23	5.1002e-22	NA	"WP_001105090.1"	"MULTISPECIES:_hypothetical_protein"
"BQ8897_RS00900"	1.75333	0.196349	5.95177e-20	7.67598e-19	NA	"WP_000221698.1"	"hypothetical_protein"
"BQ8897_RS00905"	1.5704	0.170503	5.36617e-21	7.46354e-20	NA	"WP_000660738.1"	"hypothetical_protein"
"BQ8897_RS00910"	1.65559	0.155964	4.14175e-27	8.08592e-26	NA	"WP_000142566.1"	"MULTISPECIES:_ArpU_family_phage_encoded_transcriptional_regulator"
"BQ8897_RS00930"	1.20767	0.255848	5.58566e-07	2.76425e-06	NA	"WP_001247766.1"	"HNH_endonuclease"
"BQ8897_RS00935"	1.27657	0.250571	7.25346e-08	4.06194e-07	NA	"WP_000532794.1"	"phage_terminase_small_subunit_P27_family"
"BQ8897_RS00940"	1.30271	0.263742	1.51325e-07	8.21477e-07	NA	"WP_041981227.1"	"amino_acid_transporter"
"BQ8897_RS00945"	1.29098	0.218965	7.89817e-10	5.26875e-09	NA	"WP_001042281.1"	"hypothetical_protein"
"BQ8897_RS00950"	1.23995	0.351756	0.00011378	0.000413181	NA	"WP_086874263.1"	"phage_portal_protein"
"BQ8897_RS00955"	1.29822	0.276414	5.48218e-07	2.72572e-06	NA	"WP_001124818.1"	"Clp_protease_ClpP"
"BQ8897_RS00960"	1.23864	0.366308	0.000192114	0.000670194	NA	"WP_086874264.1"	"phage_major_capsid_protein"
"BQ8897_RS00965"	1.29297	0.306353	4.99612e-06	2.24298e-05	NA	"WP_000218656.1"	"phage_head-tail_connector_protein"
"BQ8897_RS00970"	1.24425	0.27079	9.84427e-07	4.79373e-06	NA	"WP_086874265.1"	"phage_head_closure_protein"
"BQ8897_RS00975"	1.2727	0.269454	5.0057e-07	2.5005e-06	NA	"WP_000160228.1"	"HK97_gp10_family_phage_protein"
"BQ8897_RS00980"	1.30314	0.296413	2.23846e-06	1.04233e-05	NA	"WP_000559944.1"	"hypothetical_protein"
"BQ8897_RS00985"	1.38186	0.282907	1.73398e-07	9.34156e-07	NA	"WP_000521116.1"	"hypothetical_protein"
"BQ8897_RS00990"	1.36176	0.268036	7.43485e-08	4.15259e-07	NA	"WP_000273027.1"	"hypothetical_protein"
"BQ8897_RS00995"	1.32401	0.375933	0.000100776	0.000370381	NA	"WP_041981230.1"	"phage_tail_tape_measure_protein"
"BQ8897_RS01000"	1.27185	0.395394	0.000255472	0.000865676	NA	"WP_000668940.1"	"phage_tail_family_protein"
"BQ8897_RS01005"	2.06043	0.427325	1.78728e-07	9.60436e-07	NA	"WP_086874330.1"	"phage_tail_protein"
"BQ8897_RS01010"	1.29552	0.370694	0.000112875	0.000410595	NA	"WP_086874266.1"	"hypothetical_protein"
"BQ8897_RS01015"	1.39107	0.279531	1.21212e-07	6.6479e-07	NA	"WP_025196065.1"	"DUF1366_domain-containing_protein"
"BQ8897_RS01020"	1.39217	0.312143	1.48144e-06	7.08426e-06	NA	"WP_025196064.1"	"hypothetical_protein"
"BQ8897_RS01025"	1.26585	0.306933	7.89167e-06	3.45545e-05	NA	"WP_025196063.1"	"hypothetical_protein"
"BQ8897_RS01030"	1.37914	0.387988	7.98548e-05	0.000299702	NA	"WP_025196062.1"	"phage_holin"
"BQ8897_RS01035"	1.53589	0.406709	2.81551e-05	0.000114674	NA	"WP_025197090.1"	"lysin"
"BQ8897_RS01045"	1.30771	0.293996	1.76812e-06	8.43623e-06	NA	"WP_000965649.1"	"MULTISPECIES:_hypothetical_protein"
"BQ8897_RS01160"	2.07955	0.233513	6.01563e-20	7.7116e-19	NA	"WP_000160598.1"	"MULTISPECIES:_IS30-like_element_ISSag9_family_transposase"
"BQ8897_RS01260"	1.13818	0.0791387	1.90883e-47	7.9647e-46	NA	"WP_000052520.1"	"MULTISPECIES:_SPFH_domain-containing_protein"
"BQ8897_RS01340"	2.78949	0.104455	6.50361e-158	6.01725e-156	NA	"WP_001118750.1"	"MULTISPECIES:_peptide_ABC_transporter_substrate-binding_protein", OppA
"BQ8897_RS01345"	2.95519	0.111096	1.53863e-157	1.36425e-155	NA	"WP_000598967.1"	"MULTISPECIES:_ABC_transporter_permease" OppB
"BQ8897_RS01350"	3.02528	0.101052	6.07132e-198	7.17765e-196	NA	"WP_000764053.1"	"MULTISPECIES:_ABC_transporter_permease" OppC
"BQ8897_RS01355"	3.03963	0.122574	7.68634e-137	6.05797e-135	NA	"WP_000410289.1"	"MULTISPECIES:_ABC_transporter_ATP-binding_protein" OppD
"BQ8897_RS01360"	3.06347	0.101032	5.0613e-203	6.33556e-201	NA	"WP_000138503.1"	"MULTISPECIES:_ATP-binding_cassette_domain-containing_protein" OppF
"BQ8897_RS01625"	3.19776	0.611769	1.19639e-08	7.31585e-08	NA	"WP_001203077.1"	"MULTISPECIES:_ferric_reductase-like_transmembrane_domain-containing_protein"
"BQ8897_RS02465"	1.12127	0.0961056	5.43267e-32	1.2566e-30	NA	"WP_000869689.1"	"MULTISPECIES:_aspartate_kinase"
"BQ8897_RS02625"	1.18586	0.164224	1.33892e-13	1.23343e-12	NA	"WP_000773459.1"	"MULTISPECIES:_hypothetical_protein"
"BQ8897_RS03395"	1.17773	0.232689	1.04207e-07	5.75979e-07	NA	"WP_000739596.1"	"MULTISPECIES:_hypothetical_protein"
"BQ8897_RS03405"	1.37207	0.200355	1.48789e-12	1.25644e-11	NA	"WP_001112862.1"	"MULTISPECIES:_hypothetical_protein"
"BQ8897_RS03420"	1.65925	0.247979	3.25025e-12	2.67048e-11	NA	"WP_000573547.1"	"MULTISPECIES:_hypothetical_protein"
"BQ8897_RS03425"	1.59219	0.199477	2.33992e-16	2.57998e-15	NA	"WP_000156426.1"	"MULTISPECIES:_AAA_family_ATPase"
"BQ8897_RS03430"	1.26979	0.20867	2.56005e-10	1.77452e-09	NA	"WP_001167564.1"	"MULTISPECIES:_ATP-binding_protein"
"BQ8897_RS03435"	1.58523	0.186796	3.17131e-18	3.74919e-17	NA	"WP_000141564.1"	"MULTISPECIES:_hypothetical_protein"
"BQ8897_RS03440"	1.42293	0.156545	1.9259e-20	2.61039e-19	NA	"WP_001870729.1"	"MULTISPECIES:_hypothetical_protein"
"BQ8897_RS03445"	1.05595	0.172282	2.72844e-10	1.88511e-09	NA	"WP_032456395.1"	"MULTISPECIES:_DEAD/DEAH_box_helicase_family_protein"
"BQ8897_RS03450"	1.45279	0.335594	2.51979e-06	1.16567e-05	NA	"WP_000427885.1"	"MULTISPECIES:_hypothetical_protein"
"BQ8897_RS03460"	1.72873	0.191411	2.26376e-20	3.02973e-19	NA	"WP_000829573.1"	"MULTISPECIES:_AAA_family_ATPase"
"BQ8897_RS03465"	1.56548	0.317852	1.28752e-07	7.00727e-07	NA	"WP_000666342.1"	"MULTISPECIES:_hypothetical_protein"
"BQ8897_RS03470"	1.7041	0.240925	2.15944e-13	1.97222e-12	NA	"WP_000151204.1"	"MULTISPECIES:_RusA_family_crossover_junction_endodeoxyribonuclease"
"BQ8897_RS03480"	1.72407	0.210669	3.88804e-17	4.40093e-16	NA	"WP_000145465.1"	"MULTISPECIES:_DUF3310_domain-containing_protein"
"BQ8897_RS03485"	1.87427	0.201341	1.63739e-21	2.4197e-20	NA	"WP_001005355.1"	"MULTISPECIES:_hypothetical_protein"
"BQ8897_RS03490"	1.70229	0.243635	3.97911e-13	3.5728e-12	NA	"WP_000052302.1"	"MULTISPECIES:_hypothetical_protein"
"BQ8897_RS03525"	1.09157	0.338119	0.000325216	0.00108644	NA	"WP_001042286.1"	"MULTISPECIES:_hypothetical_protein"
"BQ8897_RS03530"	1.41474	0.208505	2.21239e-12	1.84626e-11	NA	"WP_000797011.1"	"MULTISPECIES:_DUF4355_domain-containing_protein"
"BQ8897_RS03540"	1.52207	0.19992	4.55529e-15	4.63811e-14	NA	"WP_000356705.1"	"MULTISPECIES:_phage_head-tail_connector_protein"
"BQ8897_RS03545"	1.39038	0.260042	1.70081e-08	1.01953e-07	NA	"WP_000639437.1"	"MULTISPECIES:_hypothetical_protein"
"BQ8897_RS03550"	1.51458	0.220007	9.7684e-13	8.41585e-12	NA	"WP_000060408.1"	"MULTISPECIES:_hypothetical_protein"
"BQ8897_RS03555"	1.47547	0.197666	1.50607e-14	1.50465e-13	NA	"WP_000640604.1"	"MULTISPECIES:_hypothetical_protein"
"BQ8897_RS03560"	1.51406	0.168577	4.68517e-20	6.11659e-19	NA	"WP_000450517.1"	"MULTISPECIES:_phage_major_tail_protein,_TP901-1_family"
"BQ8897_RS03565"	1.15098	0.25629	1.80928e-06	8.61329e-06	NA	"WP_000424190.1"	"MULTISPECIES:_hypothetical_protein"
"BQ8897_RS03570"	1.57616	0.182272	8.64136e-19	1.03892e-17	NA	"WP_000398752.1"	"MULTISPECIES:_hypothetical_protein"
"BQ8897_RS03575"	1.44944	0.15721	5.62124e-21	7.76754e-20	NA	"WP_000929196.1"	"MULTISPECIES:_tape_measure_protein"
"BQ8897_RS03580"	1.46496	0.160217	1.12788e-20	1.53854e-19	NA	"WP_000365119.1"	"MULTISPECIES:_phage_tail_family_protein"
"BQ8897_RS03585"	1.39254	0.149511	2.49224e-21	3.55961e-20	NA	"WP_000206522.1"	"MULTISPECIES:_phage_tail_protein"
"BQ8897_RS03590"	1.48412	0.239057	9.27874e-11	6.73896e-10	NA	"WP_001873936.1"	"MULTISPECIES:_DUF1366_domain-containing_protein"
"BQ8897_RS03595"	1.0715	0.394793	0.00168626	0.00473938	NA	"WP_000564987.1"	"MULTISPECIES:_hypothetical_protein"
"BQ8897_RS03600"	1.45746	0.208347	4.80366e-13	4.27707e-12	NA	"WP_001001962.1"	"MULTISPECIES:_phage_holin"
"BQ8897_RS03605"	1.47301	0.201965	5.43321e-14	5.23161e-13	NA	"WP_000236382.1"	"MULTISPECIES:_CHAP_domain-containing_protein"
"BQ8897_RS04085"	1.13471	0.167249	3.21351e-12	2.65053e-11	NA	"WP_000859501.1"	"MULTISPECIES:_hypothetical_protein"
"BQ8897_RS04095"	1.1827	0.227347	4.91204e-08	2.82509e-07	NA	"WP_000611493.1"	"MULTISPECIES:_acyl_carrier_protein"
"BQ8897_RS04100"	1.4052	0.150336	1.80269e-21	2.6456e-20	"fabZ"	"WP_000164166.1"	"MULTISPECIES:_3-hydroxyacyl-ACP_dehydratase_FabZ"
"BQ8897_RS04105"	1.26173	0.133406	7.47316e-22	1.11209e-20	NA	"WP_000403526.1"	"MULTISPECIES:_ABC_transporter_ATP-binding_protein"
"BQ8897_RS04110"	1.14143	0.148448	4.11241e-15	4.24816e-14	NA	"WP_000462408.1"	"MULTISPECIES:_ABC_transporter_permease"
"BQ8897_RS04115"	1.33961	0.183546	5.6141e-14	5.38144e-13	NA	"WP_000650743.1"	"MULTISPECIES:_hypothetical_protein"
"BQ8897_RS04120"	1.26085	0.203579	1.34958e-10	9.60505e-10	NA	"WP_001092618.1"	"MULTISPECIES:_aminomethyl_transferase_family_protein"
"BQ8897_RS04125"	1.34697	0.17915	1.15129e-14	1.16111e-13	NA	"WP_000118223.1"	"MULTISPECIES:_hypothetical_protein"
"BQ8897_RS04130"	1.02511	0.183009	6.81449e-09	4.26507e-08	NA	"WP_000033001.1"	"MULTISPECIES:_hypothetical_protein"
"BQ8897_RS04135"	1.08071	0.171211	8.17796e-11	5.98031e-10	NA	"WP_001068960.1"	"MULTISPECIES:_hypothetical_protein"
"BQ8897_RS04500"	1.47783	0.104126	1.84638e-46	7.55594e-45	NA	"WP_000618020.1"	"MULTISPECIES:_hypothetical_protein"
"BQ8897_RS04770"	1.35688	0.31979	4.16751e-06	1.89497e-05	NA	"WP_000656582.1"	"MULTISPECIES:_VIT_family_protein"
"BQ8897_RS04945"	1.72512	0.30051	1.27528e-09	8.40364e-09	NA	"WP_000743859.1"	"MULTISPECIES:_hypothetical_protein"
"BQ8897_RS04950"	1.55758	0.347821	1.1351e-06	5.50228e-06	NA	"WP_000724547.1"	"MULTISPECIES:_hypothetical_protein"
"BQ8897_RS05140"	1.41771	0.156823	2.6859e-20	3.57225e-19	NA	"WP_000686762.1"	"MULTISPECIES:_neutral_zinc_metallopeptidase"
"BQ8897_RS05190"	1.17538	0.147129	3.61159e-16	3.94127e-15	NA	"WP_000875298.1"	"MULTISPECIES:_lipoate--protein_ligase"
"BQ8897_RS05260"	2.44986	0.0981835	5.76036e-138	4.71463e-136	"cas9"	"WP_001040107.1"	"MULTISPECIES:_type_II_CRISPR_RNA-guided_endonuclease_Cas9"
"BQ8897_RS05265"	2.45812	0.130347	2.4643e-80	1.5891e-78	"cas1"	"WP_000929494.1"	"MULTISPECIES:_type_II_CRISPR-associated_endonuclease_Cas1"
"BQ8897_RS05270"	2.32165	0.141318	1.179e-61	6.43309e-60	"cas2"	"WP_000122196.1"	"MULTISPECIES:_CRISPR-associated_endonuclease_Cas2"
"BQ8897_RS05275"	2.45576	0.173928	2.6978e-46	1.08319e-44	"csn2"	"WP_000590710.1"	"MULTISPECIES:_type_II-A_CRISPR-associated_protein_Csn2"
"BQ8897_RS05325"	1.32455	0.125293	8.92087e-27	1.69496e-25	NA	"WP_000146567.1"	"MULTISPECIES:_CatB-related_O-acetyltransferase"
"BQ8897_RS05445"	1.31038	0.13029	2.13792e-24	3.6396e-23	NA	"WP_000036813.1"	"MULTISPECIES:_FAD-dependent_oxidoreductase"
"BQ8897_RS05685"	1.01582	0.14388	5.17322e-13	4.54901e-12	NA	"WP_000614758.1"	"MULTISPECIES:_ATP-binding_cassette_domain-containing_protein"
"BQ8897_RS05690"	1.06786	0.142792	2.37103e-14	2.32513e-13	NA	"WP_000588583.1"	"MULTISPECIES:_iron_chelate_uptake_ABC_transporter_family_permease_subunit"
"BQ8897_RS05870"	1.41462	0.11763	5.15477e-34	1.32161e-32	NA	"WP_000542446.1"	"MULTISPECIES:_aspartate-semialdehyde_dehydrogenase"
"BQ8897_RS06000"	1.35672	0.134737	1.52627e-24	2.64057e-23	NA	"WP_001177179.1"	"MULTISPECIES:_FAD:protein_FMN_transferase"
"BQ8897_RS06005"	1.85234	0.11851	6.23095e-56	3.08359e-54	NA	"WP_000766628.1"	"MULTISPECIES:_NAD(P)H-dependent_oxidoreductase"
"BQ8897_RS06010"	1.8385	0.167115	4.99027e-29	1.031e-27	NA	"WP_000673647.1"	"MULTISPECIES:_NAD(P)H-dependent_oxidoreductase"
"BQ8897_RS06365"	1.66128	0.104577	9.69387e-58	5.03135e-56	NA	"WP_000217780.1"	"MULTISPECIES:_branched-chain_amino_acid_aminotransferase"
"BQ8897_RS06535"	1.42446	0.119409	2.32568e-33	5.82242e-32	NA	"WP_000979970.1"	"MULTISPECIES:_ATP-binding_cassette_domain-containing_protein"
"BQ8897_RS06540"	1.44683	0.0846179	2.88703e-66	1.61673e-64	NA	"WP_000587301.1"	"MULTISPECIES:_branched-chain_amino_acid_ABC_transporter_permease"
"BQ8897_RS06545"	1.55105	0.0972306	4.81436e-58	2.56124e-56	NA	"WP_000790858.1"	"MULTISPECIES:_ABC_transporter_substrate-binding_protein"
"BQ8897_RS06630"	2.17337	0.0787737	1.66802e-168	1.61343e-166	NA	"WP_001247507.1"	"MULTISPECIES:_GBS_Bsp-like_repeat-containing_protein"
"BQ8897_RS06975"	1.6309	0.0865261	4.82896e-80	3.02236e-78	NA	"WP_000594935.1"	"MULTISPECIES:_peptide_deformylase"
"BQ8897_RS06980"	1.70585	0.0700923	8.94136e-133	6.34241e-131	"gdhA"	"WP_000200442.1"	"MULTISPECIES:_NADP-specific_glutamate_dehydrogenase"
"BQ8897_RS07195"	1.51134	0.0798029	9.2079e-81	6.12325e-79	"gorA"	"WP_000043874.1"	"MULTISPECIES:_glutathione-disulfide_reductase"
"BQ8897_RS07200"	3.04036	0.0839117	3.0928e-287	6.58148e-285	NA	"WP_000661028.1"	"MULTISPECIES:_SP_1767_family_glycosyltransferase"
"BQ8897_RS07205"	2.81587	0.0832291	5.19987e-252	7.9038e-250	NA	"WP_001261474.1"	"MULTISPECIES:_sugar_transferase"
"BQ8897_RS07210"	2.88904	0.082053	2.15095e-272	3.81436e-270	NA	"WP_000584700.1"	"MULTISPECIES:_accessory_Sec_system_glycosyltransferase_GtfB"
"BQ8897_RS07215"	2.77472	0.0706224	0	0	"gtfA"	"WP_000262050.1"	"MULTISPECIES:_accessory_Sec_system_glycosyltransferase_GtfA"
"BQ8897_RS07220"	2.73777	0.076475	1.09866e-281	2.1254e-279	"secA2"	"WP_000758330.1"	"MULTISPECIES:_accessory_Sec_system_translocase_SecA2"
"BQ8897_RS07225"	2.69727	0.109132	6.93303e-136	5.2691e-134	"asp3"	"WP_000592614.1"	"MULTISPECIES:_accessory_Sec_system_protein_Asp3"
"BQ8897_RS07230"	2.6342	0.107308	4.22088e-134	3.09726e-132	"asp2"	"WP_000413126.1"	"MULTISPECIES:_accessory_Sec_system_protein_Asp2"
"BQ8897_RS07235"	2.55602	0.0908568	4.31061e-175	4.36808e-173	"asp1"	"WP_000499155.1"	"MULTISPECIES:_accessory_Sec_system_protein_Asp1"
"BQ8897_RS07240"	2.87156	0.075705	0	0	"secY2"	"WP_000579592.1"	"MULTISPECIES:_accessory_Sec_system_protein_translocase_subunit_SecY2"
"BQ8897_RS07245"	3.65649	0.118657	5.25854e-210	7.46012e-208	"srr2"	"WP_086874280.1"	"serine-rich_repeat_glycoprotein_adhesin_Srr2"
"BQ8897_RS07370"	1.25268	0.133966	2.20364e-21	3.19002e-20	NA	"WP_038405870.1"	"IS30-like_element_ISSag9_family_transposase"
"BQ8897_RS07520"	1.06223	0.108358	4.96603e-23	7.82793e-22	"mscL"	"WP_000588846.1"	"MULTISPECIES:_large_conductance_mechanosensitive_channel_protein_MscL"
"BQ8897_RS07680"	1.59297	0.156731	4.78252e-25	8.41092e-24	NA	"WP_038405870.1"	"IS30-like_element_ISSag9_family_transposase"
"BQ8897_RS07915"	2.88206	0.233596	4.66832e-36	1.29015e-34	NA	NA	NA
"BQ8897_RS08050"	1.08138	0.344236	0.000432258	0.00139582	NA	"WP_001173120.1"	"MULTISPECIES:_glycosyltransferase_family_2_protein"
"BQ8897_RS08055"	1.31144	0.134527	3.98782e-23	6.33289e-22	NA	"WP_000760436.1"	"MULTISPECIES:_hypothetical_protein"
"BQ8897_RS08060"	1.36999	0.167093	4.96714e-17	5.59263e-16	NA	"WP_001869308.1"	"MULTISPECIES:_CotH_kinase_family_protein"
"BQ8897_RS08070"	1.91848	0.198639	5.62411e-23	8.80008e-22	NA	"WP_071659980.1"	"MULTISPECIES:_polyphosphate_polymerase_domain-containing_protein"
"BQ8897_RS08075"	3.27616	0.0756823	0	0	"brnQ"	"WP_000239244.1"	"MULTISPECIES:_branched-chain_amino_acid_transport_system_II_carrier_protein"
"BQ8897_RS08175"	2.9464	0.231318	3.2133e-38	9.4971e-37	NA	NA	NA
"BQ8897_RS08180"	7.81981	0.634018	3.3063e-36	9.25764e-35	NA	"WP_001144245.1"	"MULTISPECIES:_CBS_domain-containing_protein"
"BQ8897_RS08185"	8.38523	0.156756	0	0	NA	"WP_000178147.1"	"MULTISPECIES:_ABC_transporter_ATP-binding_protein"
"BQ8897_RS08190"	8.41048	0.199731	0	0	NA	"WP_001185985.1"	"MULTISPECIES:_ABC_transporter_ATP-binding_protein"
"BQ8897_RS08195"	7.33609	0.756995	1.78332e-23	2.87493e-22	NA	"WP_000662328.1"	"MULTISPECIES:_branched-chain_amino_acid_ABC_transporter_permease"
"BQ8897_RS08200"	8.20119	0.545234	2.30361e-52	1.06567e-50	NA	"WP_000941400.1"	"MULTISPECIES:_branched-chain_amino_acid_ABC_transporter_permease"
"BQ8897_RS08205"	7.34583	0.096463	0	0	NA	"WP_000415515.1"	"MULTISPECIES:_ABC_transporter_substrate-binding_protein"
"BQ8897_RS08465"	3.44891	0.121066	3.26962e-179	3.66197e-177	"braB"	"WP_000769356.1"	"MULTISPECIES:_branched-chain_amino_acid_transport_system_II_carrier_protein"
"BQ8897_RS09065"	4.96218	0.477292	1.47243e-26	2.77287e-25	NA	"WP_086874289.1"	"lysin"
"BQ8897_RS09070"	5.93747	0.492311	1.00203e-34	2.63251e-33	NA	"WP_000609115.1"	"phage_holin"
"BQ8897_RS09075"	5.35755	0.493241	1.02156e-28	2.09027e-27	NA	"WP_001017826.1"	"MULTISPECIES:_hypothetical_protein"
"BQ8897_RS09080"	5.32053	0.44666	5.84001e-34	1.47947e-32	NA	"WP_000889195.1"	"DUF1366_domain-containing_protein"
"BQ8897_RS09085"	5.35095	0.473902	9.29195e-31	2.01768e-29	NA	"WP_000206875.1"	"hypothetical_protein"
"BQ8897_RS09090"	3.71441	0.469727	2.06219e-16	2.2856e-15	NA	"WP_086874291.1"	"phage_tail_protein"
"BQ8897_RS09095"	5.26559	0.464724	5.10236e-31	1.15509e-29	NA	"WP_086874293.1"	"phage_tail_family_protein"
"BQ8897_RS09100"	5.70073	0.465145	1.004e-35	2.70444e-34	NA	"WP_086874295.1"	"PblA"
"BQ8897_RS09105"	5.7394	0.433959	3.70526e-41	1.25156e-39	NA	"WP_000909906.1"	"DUF5361_domain-containing_protein"
"BQ8897_RS09110"	5.45269	0.413572	6.46854e-41	2.15079e-39	NA	"WP_000448691.1"	"hypothetical_protein"
"BQ8897_RS09115"	5.3786	0.414508	9.83451e-40	3.12356e-38	NA	"WP_017643418.1"	"hypothetical_protein"
"BQ8897_RS09120"	5.94134	0.454906	3.22783e-40	1.04073e-38	NA	"WP_017767442.1"	"hypothetical_protein"
"BQ8897_RS09125"	5.99219	0.413423	7.83842e-49	3.40411e-47	NA	"WP_086874297.1"	"hypothetical_protein"
"BQ8897_RS09130"	6.23066	0.480634	1.15469e-39	3.56113e-38	NA	"WP_017643415.1"	"hypothetical_protein"
"BQ8897_RS09135"	4.32266	0.469383	2.0347e-21	2.96564e-20	NA	"WP_017643414.1"	"hypothetical_protein"
"BQ8897_RS09140"	5.25188	0.354257	6.27585e-51	2.84149e-49	NA	"WP_017643413.1"	"hypothetical_protein"
"BQ8897_RS09145"	6.18162	0.42629	7.33016e-49	3.2497e-47	NA	"WP_086874299.1"	"phage_major_capsid_protein"
"BQ8897_RS09150"	6.2864	0.439488	1.2564e-47	5.34722e-46	NA	"WP_017643411.1"	"DUF4355_domain-containing_protein"
"BQ8897_RS09155"	4.14202	0.455147	5.74989e-21	7.89404e-20	NA	"WP_017644153.1"	"terminase"
"BQ8897_RS09160"	4.6241	0.30356	1.45039e-53	6.85872e-52	NA	"WP_086874301.1"	"hypothetical_protein"
"BQ8897_RS09165"	5.41497	0.466475	2.12448e-32	5.02321e-31	NA	"WP_017643407.1"	"hypothetical_protein"
"BQ8897_RS09170"	4.06965	0.682006	1.32494e-10	9.49314e-10	NA	"WP_017643406.1"	"hypothetical_protein"
"BQ8897_RS09175"	4.94659	0.656134	2.58583e-15	2.71067e-14	NA	"WP_017643767.1"	"HNH_endonuclease"
"BQ8897_RS09180"	2.40348	0.189666	7.63634e-38	2.22605e-36	NA	"WP_086874302.1"	"DUF1492_domain-containing_protein"
"BQ8897_RS09185"	1.60516	0.269961	4.15778e-10	2.79992e-09	NA	"WP_000660742.1"	"hypothetical_protein"
"BQ8897_RS09190"	2.78285	0.245911	9.08498e-31	1.99308e-29	NA	"WP_001019144.1"	"DUF1642_domain-containing_protein"
"BQ8897_RS09195"	2.46004	0.337914	2.9474e-14	2.86395e-13	NA	"WP_000052300.1"	"hypothetical_protein"
"BQ8897_RS09200"	3.03926	0.229404	3.6502e-41	1.25156e-39	NA	"WP_017648349.1"	"class_I_SAM-dependent_methyltransferase"
"BQ8897_RS09205"	2.00701	0.299946	2.47855e-12	2.05228e-11	NA	"WP_086874303.1"	"hypothetical_protein"
"BQ8897_RS09210"	2.31601	0.302781	1.93846e-15	2.05226e-14	NA	"WP_086874305.1"	"DUF3850_domain-containing_protein"
"BQ8897_RS09215"	2.69241	0.237297	6.60239e-31	1.46353e-29	NA	"WP_086874307.1"	"hypothetical_protein"
"BQ8897_RS09225"	2.7637	0.312551	7.66998e-20	9.71531e-19	NA	"WP_047198905.1"	"DUF1599_domain-containing_protein"
"BQ8897_RS09230"	3.37108	0.253158	1.39156e-41	4.85449e-40	NA	"WP_017643764.1"	"hypothetical_protein"
"BQ8897_RS09235"	2.94954	0.277268	1.56835e-27	3.11912e-26	NA	"WP_086874311.1"	"RusA_family_crossover_junction_endodeoxyribonuclease"
"BQ8897_RS09240"	3.2054	0.254909	2.19866e-37	6.32263e-36	NA	"WP_025196275.1"	"hypothetical_protein"
"BQ8897_RS09245"	3.19496	0.232845	5.18416e-44	1.93542e-42	NA	"WP_086874313.1"	"PD-(D/E)XK_nuclease-like_domain-containing_protein"
"BQ8897_RS09250"	2.50777	0.221695	1.04302e-30	2.24197e-29	NA	"WP_086874315.1"	"recombinase_RecT"
"BQ8897_RS09255"	2.44796	0.237786	6.88053e-26	1.24083e-24	NA	"WP_000229421.1"	"hypothetical_protein"
"BQ8897_RS09260"	1.2587	0.307061	8.90147e-06	3.87369e-05	NA	"WP_000431579.1"	"hypothetical_protein"
"BQ8897_RS09265"	2.54781	0.217949	1.30678e-32	3.16004e-31	NA	"WP_050198765.1"	"ATP-binding_protein"
"BQ8897_RS09270"	2.20916	0.213275	3.86659e-26	7.03256e-25	NA	"WP_086874317.1"	"replication_initiator_protein_A"
"BQ8897_RS09275"	1.63554	0.298666	6.33944e-09	3.99122e-08	NA	"WP_000454601.1"	"hypothetical_protein"
"BQ8897_RS09280"	2.72418	0.585222	2.30501e-07	1.21714e-06	NA	"WP_000724352.1"	"hypothetical_protein"
"BQ8897_RS09285"	3.75556	0.267165	5.12075e-46	2.01796e-44	NA	"WP_041330062.1"	"ORF6C_domain-containing_protein"
"BQ8897_RS09290"	3.57709	0.26137	8.80347e-44	3.22996e-42	NA	"WP_086874319.1"	"DUF3102_domain-containing_protein"
"BQ8897_RS09295"	3.76585	0.292395	3.97718e-39	1.20906e-37	NA	"WP_000789121.1"	"helix-turn-helix_transcriptional_regulator"
"BQ8897_RS09315"	1.41385	0.134125	2.29147e-26	4.24022e-25	NA	"WP_000264630.1"	"site-specific_integrase"
"BQ8897_RS09365"	2.93866	0.0964818	6.62351e-205	8.80927e-203	NA	"WP_000902186.1"	"MULTISPECIES:_aminotransferase_class_V-fold_PLP-dependent_enzyme"
"BQ8897_RS09565"	2.04037	0.214513	2.16497e-22	3.33844e-21	NA	"WP_000160598.1"	"MULTISPECIES:_IS30-like_element_ISSag9_family_transposase"
"BQ8897_RS09785"	1.81473	0.0993179	1.53164e-75	9.05368e-74	NA	"WP_000599043.1"	"MULTISPECIES:_endopeptidase"
"BQ8897_RS10100"	1.91987	0.21262	2.12929e-20	2.8678e-19	NA	"WP_079261357.1"	"MULTISPECIES:_alanine_racemase"
"BQ8897_RS10110"	1.52263	0.121172	5.7243e-37	1.62417e-35	NA	"WP_000623424.1"	"MULTISPECIES:_ABC_transporter_permease_subunit"
"BQ8897_RS10115"	1.53185	0.0976325	3.14319e-56	1.59255e-54	NA	"WP_000926585.1"	"MULTISPECIES:_ABC_transporter_ATP-binding_protein"
"BQ8897_RS10120"	1.44353	0.163471	1.957e-19	2.43538e-18	NA	"WP_000683602.1"	"MULTISPECIES:_hypothetical_protein"
"BQ8897_RS10125"	1.32021	0.139708	7.45133e-22	1.11209e-20	NA	"WP_000959065.1"	"MULTISPECIES:_ABC_transporter_ATP-binding_protein"
"BQ8897_RS10130"	1.1906	0.085375	8.81728e-45	3.41149e-43	NA	"WP_086874326.1"	"GHKL_domain-containing_protein"
"BQ8897_RS10135"	1.01373	0.11995	8.91578e-18	1.03676e-16	NA	"WP_001019938.1"	"MULTISPECIES:_response_regulator_transcription_factor"
"BQ8897_RS10170"	1.34494	0.256285	3.08241e-08	1.80699e-07	"pstB"	"WP_001874612.1"	"MULTISPECIES:_phosphate_ABC_transporter_ATP-binding_protein"
"BQ8897_RS10175"	1.48724	0.317189	4.64689e-07	2.34883e-06	"pstA"	"WP_000427926.1"	"MULTISPECIES:_phosphate_ABC_transporter_permease_PstA"
"BQ8897_RS10270"	2.60768	0.223442	1.58666e-32	3.79372e-31	NA	"WP_000048871.1"	"MULTISPECIES:_LPXTG_cell_wall_anchor_domain-containing_protein"
"BQ8897_RS10275"	1.91992	0.181232	3.94487e-27	7.77286e-26	NA	"WP_000829082.1"	"MULTISPECIES:_hypothetical_protein"
"BQ8897_RS10280"	1.16148	0.22598	7.10759e-08	4.00131e-07	NA	"WP_000511832.1"	"MULTISPECIES:_CHAP_domain-containing_protein"
"BQ8897_RS10310"	1.83432	0.236399	1.10114e-15	1.1775e-14	NA	"WP_000565540.1"	"MULTISPECIES:_conjugal_transfer_protein"
"BQ8897_RS10335"	1.33329	0.227743	9.83969e-10	6.54339e-09	NA	"WP_000017154.1"	"MULTISPECIES:_hypothetical_protein"
"BQ8897_RS10350"	1.55116	0.682128	0.0025336	0.00685942	NA	"WP_000737133.1"	"MULTISPECIES:_helix-turn-helix_transcriptional_regulator"
"BQ8897_RS10365"	2.57482	0.406967	1.98491e-11	1.53596e-10	NA	"WP_001865911.1"	"MULTISPECIES:_cell_division_protein_FtsK"
"BQ8897_RS10370"	2.82136	0.444746	1.6507e-11	1.28201e-10	NA	"WP_001062569.1"	"MULTISPECIES:_hypothetical_protein"
"BQ8897_RS10375"	2.57901	0.726305	2.51419e-05	0.000102889	NA	"WP_000808311.1"	"MULTISPECIES:_hypothetical_protein"
"BQ8897_RS10380"	3.20591	0.251581	2.50238e-38	7.50008e-37	NA	"WP_000277676.1"	"MULTISPECIES:_LPXTG_cell_wall_anchor_domain-containing_protein", Adhesin (Bsp-like and antigen I/II family polypeptide)
"BQ8897_RS10385"	2.04808	0.222056	3.30429e-21	4.68768e-20	NA	"WP_000815004.1"	"MULTISPECIES:_LPXTG_cell_wall_anchor_domain-containing_protein", ScpB4C, Serine protease (S8 family, C5a peptidase-like)
"BQ8897_RS10610"	1.09803	0.110573	9.07141e-24	1.47358e-22	NA	"WP_000684240.1"	"MULTISPECIES:_DNA_topology_modulation_protein"
"BQ8897_RS10615"	5.0044	0.0831741	0	0	NA	"WP_000210838.1"	"MULTISPECIES:_iron-containing_alcohol_dehydrogenase_family_protein"
"BQ8897_RS10620"	1.74149	0.187665	2.4924e-21	3.55961e-20	NA	"WP_000227144.1"	"MULTISPECIES:_DUF1003_domain-containing_protein"
"BQ8897_RS10635"	1.60622	0.211323	4.60853e-15	4.66997e-14	NA	"WP_000610953.1"	"MULTISPECIES:_AzlD_domain-containing_protein"
"BQ8897_RS10640"	1.66679	0.174795	2.25229e-22	3.44811e-21	NA	"WP_000410682.1"	"MULTISPECIES:_AzlC_family_ABC_transporter_permease"
"BQ8897_RS10645"	7.15883	0.157063	0	0	NA	"WP_001093377.1"	"MULTISPECIES:_S8_family_serine_peptidase", ScpB3, Serine protease (S8 family, C5a peptidase-like)
"BQ8897_RS10670"	2.35217	0.234333	1.10229e-24	1.92268e-23	NA	NA	NA
"BQ8897_RS10770"	2.49922	0.189421	1.18433e-40	3.87733e-39	NA	"WP_000054433.1"	"MULTISPECIES:_ATP-binding_cassette_domain-containing_protein"
"BQ8897_RS10775"	2.49729	0.164274	8.75667e-54	4.23505e-52	NA	NA	NA
"BQ8897_RS10815"	1.18673	0.172378	1.52685e-12	1.28425e-11	"nrdD"	"WP_000140252.1"	"MULTISPECIES:_anaerobic_ribonucleoside-triphosphate_reductase"
"BQ8897_RS10965"	2.27452	0.403498	1.5893e-09	1.03744e-08	NA	"WP_000874694.1"	"MULTISPECIES:_hypothetical_protein"
"BQ8897_RS10970"	2.24441	0.287592	5.88957e-16	6.36194e-15	NA	"WP_000203865.1"	"MULTISPECIES:_DNA_translocase_FtsK"
"BQ8897_RS10975"	1.86201	0.340011	5.17126e-09	3.27513e-08	NA	"WP_000182709.1"	"MULTISPECIES:_hypothetical_protein"
"BQ8897_RS10980"	1.03235	0.591121	0.0173664	0.0393984	NA	"WP_001040935.1"	"MULTISPECIES:_hypothetical_protein"
"BQ8897_RS11260"	1.11342	0.166623	6.24673e-12	4.97867e-11	NA	"WP_001042662.1"	"MULTISPECIES:_transglycosylase_SLT_domain-containing_protein"
"BQ8897_RS11265"	1.07417	0.10205	2.01328e-26	3.75813e-25	NA	NA	NA
"BQ8897_RS11425"	1.14572	0.334041	0.000146038	0.000518812	NA	"WP_000928086.1"	"hypothetical_protein"
"BQ8897_RS11620"	1.618	0.450426	4.35048e-05	0.000172078	NA	NA	NA
"BQ8897_RS11630"	1.16924	0.267328	3.0267e-06	1.39411e-05	NA	NA	NA
"BQ8897_RS11635"	1.17215	0.333213	0.000101498	0.000372393	NA	NA	NA
"BQ8897_RS11640"	1.15479	0.332289	0.000122288	0.000441065	NA	NA	NA
"BQ8897_RS11645"	1.45166	0.16148	4.64296e-20	6.0989e-19	NA	NA	NA
"BQ8897_RS11650"	1.65508	0.270614	1.40931e-10	9.99674e-10	NA	NA	NA
"BQ8897_RS11655"	1.13141	0.286348	2.01027e-05	8.3389e-05	NA	NA	NA
"BQ8897_RS11665"	2.86848	0.0833201	7.52098e-261	1.23113e-258	NA	NA	NA
"BQ8897_RS11670"	2.46714	0.284664	4.12977e-19	5.07985e-18	NA	NA	NA
"BQ8897_RS11675"	2.40767	0.285816	3.42254e-18	4.02385e-17	NA	NA	NA
"BQ8897_RS11680"	1.11733	0.408046	0.00146183	0.00416995	NA	NA	NA
"BQ8897_RS11685"	1.26461	0.332117	2.92181e-05	0.000118431	NA	NA	NA

## Sheet: S1C
Dataset S1C: BM110codY down-regulated genes (Log2 FC <-1, adjusted p-value < 0.005)
Genes upstream of which at least a putative CodY-binding motif was identified are highlighted in yellow
Genes encoding proteins containing a LPxTG anchoring motif
"locus_tag"	"log2FoldChange"	"lfcSE"	"pvalue"	"padj"	"gene"	"Protein.product"	"Protein.Name"
"BQ8897_RS01565"	-1.65232	0.213712	1.4389e-15	1.53098e-14	NA	"WP_000170504.1"	"MULTISPECIES:_ABC_transporter_substrate-binding_protein"
"BQ8897_RS01570"	-1.07211	0.379928	0.00120401	0.00355851	NA	"WP_000680645.1"	"MULTISPECIES:_ABC_transporter_permease"
"BQ8897_RS01575"	-1.25209	0.374654	0.000162505	0.000573484	NA	"WP_000603397.1"	"MULTISPECIES:_ABC_transporter_permease"
"BQ8897_RS01580"	-1.37842	0.340174	8.94866e-06	3.88627e-05	NA	"WP_000140980.1"	"MULTISPECIES:_ABC_transporter_ATP-binding_protein"
"BQ8897_RS01585"	-1.06022	0.429371	0.00331128	0.008797	NA	"WP_000171304.1"	"MULTISPECIES:_ABC_transporter_ATP-binding_protein"
"BQ8897_RS04450"	-1.48992	0.169217	2.24454e-19	2.77697e-18	NA	"WP_000842478.1"	"MULTISPECIES:_PspC_domain-containing_protein"
"BQ8897_RS05065"	-1.01682	0.0914814	3.45613e-29	7.28183e-28	NA	"WP_001046538.1"	"MULTISPECIES:_F0F1_ATP_synthase_subunit_C"
"BQ8897_RS05080"	-1.00302	0.0843153	4.18944e-33	1.03664e-31	NA	"WP_001036757.1"	"MULTISPECIES:_F0F1_ATP_synthase_subunit_delta"
"BQ8897_RS05505"	-1.93415	0.196127	7.15608e-24	1.1714e-22	NA	NA	NA
"BQ8897_RS06030"	-1.1486	0.138834	3.32869e-17	3.78795e-16	"guaC"	"WP_000481323.1"	"MULTISPECIES:_GMP_reductase"
"BQ8897_RS07055"	-1.06756	0.0785835	1.55653e-42	5.61405e-41	NA	NA	NA
"BQ8897_RS07060"	-1.248	0.201592	1.34928e-10	9.60505e-10	NA	"WP_000976038.1"	"MULTISPECIES:_SH3_domain-containing_protein"
"BQ8897_RS08685"	-5.8778	0.0987218	0	0	"codY"	"WP_001133183.1"	"MULTISPECIES:_GTP-sensing_pleiotropic_transcriptional_regulator_CodY"
"BQ8897_RS08985"	-1.10196	0.448923	0.00315603	0.00839505	NA	"WP_000389617.1"	"MULTISPECIES:_MFS_transporter"
"BQ8897_RS09355"	-1.14745	0.189733	3.82109e-10	2.58958e-09	"rpsN"	"WP_001085659.1"	"MULTISPECIES:_30S_ribosomal_protein_S14"
"BQ8897_RS09755"	-2.24049	0.115923	3.15207e-84	2.16374e-82	"ahpC"	"WP_000060538.1"	"MULTISPECIES:_peroxiredoxin"
"BQ8897_RS09760"	-2.13339	0.120649	5.69647e-71	3.27624e-69	"ahpF"	"WP_000242135.1"	"MULTISPECIES:_alkyl_hydroperoxide_reductase_subunit_F"
"BQ8897_RS09790"	-1.79672	0.0974629	9.22333e-77	5.60779e-75	NA	"WP_000137260.1"	"MULTISPECIES:_Gfo/Idh/MocA_family_oxidoreductase"
"BQ8897_RS10595"	-4.28527	0.171001	8.52885e-140	7.25976e-138	NA	"WP_000162433.1"	"MULTISPECIES:_rhodanese-like_domain-containing_protein"
"BQ8897_RS10600"	-4.57275	0.162001	2.07375e-176	2.20647e-174	"cfb"	"WP_001101133.1"	"MULTISPECIES:_CAMP_factor_pore-forming_toxin_Cfb"
"BQ8897_RS11310"	-1.02214	0.0821237	4.73041e-36	1.29055e-34	NA	"WP_000398683.1"	"MULTISPECIES:_sugar_transporter"

## Sheet: S1D
Dataset S1D: BM110codY up-regulated genes (Log2 FC > 2, adjusted p-value < 0.005)
Genes upstream of which at least a putative CodY-binding motif was identified are highlighted in yellow
Genes in prophagic regions are highlighted in green
Genes encoding proteins containing a LPxTG anchoring motif
"locus_tag"	"log2FoldChange"	"lfcSE"	"pvalue"	"padj"	"gene"	"Protein.product"	"Protein.Name"
"BQ8897_RS01005"	2.06043	0.427325	1.78728e-07	9.60436e-07	NA	"WP_086874330.1"	"phage_tail_protein"
"BQ8897_RS01160"	2.07955	0.233513	6.01563e-20	7.7116e-19	NA	"WP_000160598.1"	"MULTISPECIES:_IS30-like_element_ISSag9_family_transposase"
"BQ8897_RS01340"	2.78949	0.104455	6.50361e-158	6.01725e-156	NA	"WP_001118750.1"	"MULTISPECIES:_peptide_ABC_transporter_substrate-binding_protein", OppA
"BQ8897_RS01345"	2.95519	0.111096	1.53863e-157	1.36425e-155	NA	"WP_000598967.1"	"MULTISPECIES:_ABC_transporter_permease" OppB
"BQ8897_RS01350"	3.02528	0.101052	6.07132e-198	7.17765e-196	NA	"WP_000764053.1"	"MULTISPECIES:_ABC_transporter_permease" OppC
"BQ8897_RS01355"	3.03963	0.122574	7.68634e-137	6.05797e-135	NA	"WP_000410289.1"	"MULTISPECIES:_ABC_transporter_ATP-binding_protein" OppD
"BQ8897_RS01360"	3.06347	0.101032	5.0613e-203	6.33556e-201	NA	"WP_000138503.1"	"MULTISPECIES:_ATP-binding_cassette_domain-containing_protein" OppF
"BQ8897_RS01625"	3.19776	0.611769	1.19639e-08	7.31585e-08	NA	"WP_001203077.1"	"MULTISPECIES:_ferric_reductase-like_transmembrane_domain-containing_protein"
"BQ8897_RS05260"	2.44986	0.0981835	5.76036e-138	4.71463e-136	"cas9"	"WP_001040107.1"	"MULTISPECIES:_type_II_CRISPR_RNA-guided_endonuclease_Cas9"
"BQ8897_RS05265"	2.45812	0.130347	2.4643e-80	1.5891e-78	"cas1"	"WP_000929494.1"	"MULTISPECIES:_type_II_CRISPR-associated_endonuclease_Cas1"
"BQ8897_RS05270"	2.32165	0.141318	1.179e-61	6.43309e-60	"cas2"	"WP_000122196.1"	"MULTISPECIES:_CRISPR-associated_endonuclease_Cas2"
"BQ8897_RS05275"	2.45576	0.173928	2.6978e-46	1.08319e-44	"csn2"	"WP_000590710.1"	"MULTISPECIES:_type_II-A_CRISPR-associated_protein_Csn2"
"BQ8897_RS06630"	2.17337	0.0787737	1.66802e-168	1.61343e-166	NA	"WP_001247507.1"	"MULTISPECIES:_GBS_Bsp-like_repeat-containing_protein"
"BQ8897_RS07200"	3.04036	0.0839117	3.0928e-287	6.58148e-285	NA	"WP_000661028.1"	"MULTISPECIES:_SP_1767_family_glycosyltransferase"
"BQ8897_RS07205"	2.81587	0.0832291	5.19987e-252	7.9038e-250	NA	"WP_001261474.1"	"MULTISPECIES:_sugar_transferase"
"BQ8897_RS07210"	2.88904	0.082053	2.15095e-272	3.81436e-270	NA	"WP_000584700.1"	"MULTISPECIES:_accessory_Sec_system_glycosyltransferase_GtfB"
"BQ8897_RS07215"	2.77472	0.0706224	0	0	"gtfA"	"WP_000262050.1"	"MULTISPECIES:_accessory_Sec_system_glycosyltransferase_GtfA"
"BQ8897_RS07220"	2.73777	0.076475	1.09866e-281	2.1254e-279	"secA2"	"WP_000758330.1"	"MULTISPECIES:_accessory_Sec_system_translocase_SecA2"
"BQ8897_RS07225"	2.69727	0.109132	6.93303e-136	5.2691e-134	"asp3"	"WP_000592614.1"	"MULTISPECIES:_accessory_Sec_system_protein_Asp3"
"BQ8897_RS07230"	2.6342	0.107308	4.22088e-134	3.09726e-132	"asp2"	"WP_000413126.1"	"MULTISPECIES:_accessory_Sec_system_protein_Asp2"
"BQ8897_RS07235"	2.55602	0.0908568	4.31061e-175	4.36808e-173	"asp1"	"WP_000499155.1"	"MULTISPECIES:_accessory_Sec_system_protein_Asp1"
"BQ8897_RS07240"	2.87156	0.075705	0	0	"secY2"	"WP_000579592.1"	"MULTISPECIES:_accessory_Sec_system_protein_translocase_subunit_SecY2"
"BQ8897_RS07245"	3.65649	0.118657	5.25854e-210	7.46012e-208	"srr2"	"WP_086874280.1"	"serine-rich_repeat_glycoprotein_adhesin_Srr2"
"BQ8897_RS07915"	2.88206	0.233596	4.66832e-36	1.29015e-34	NA	NA	NA
"BQ8897_RS08075"	3.27616	0.0756823	0	0	"brnQ"	"WP_000239244.1"	"MULTISPECIES:_branched-chain_amino_acid_transport_system_II_carrier_protein"
"BQ8897_RS08175"	2.9464	0.231318	3.2133e-38	9.4971e-37	NA	NA	NA
"BQ8897_RS08180"	7.81981	0.634018	3.3063e-36	9.25764e-35	NA	"WP_001144245.1"	"MULTISPECIES:_CBS_domain-containing_protein"
"BQ8897_RS08185"	8.38523	0.156756	0	0	NA	"WP_000178147.1"	"MULTISPECIES:_ABC_transporter_ATP-binding_protein"
"BQ8897_RS08190"	8.41048	0.199731	0	0	NA	"WP_001185985.1"	"MULTISPECIES:_ABC_transporter_ATP-binding_protein"
"BQ8897_RS08195"	7.33609	0.756995	1.78332e-23	2.87493e-22	NA	"WP_000662328.1"	"MULTISPECIES:_branched-chain_amino_acid_ABC_transporter_permease"
"BQ8897_RS08200"	8.20119	0.545234	2.30361e-52	1.06567e-50	NA	"WP_000941400.1"	"MULTISPECIES:_branched-chain_amino_acid_ABC_transporter_permease"
"BQ8897_RS08205"	7.34583	0.096463	0	0	NA	"WP_000415515.1"	"MULTISPECIES:_ABC_transporter_substrate-binding_protein"
"BQ8897_RS08465"	3.44891	0.121066	3.26962e-179	3.66197e-177	"braB"	"WP_000769356.1"	"MULTISPECIES:_branched-chain_amino_acid_transport_system_II_carrier_protein"
"BQ8897_RS09065"	4.96218	0.477292	1.47243e-26	2.77287e-25	NA	"WP_086874289.1"	"lysin"
"BQ8897_RS09070"	5.93747	0.492311	1.00203e-34	2.63251e-33	NA	"WP_000609115.1"	"phage_holin"
"BQ8897_RS09075"	5.35755	0.493241	1.02156e-28	2.09027e-27	NA	"WP_001017826.1"	"MULTISPECIES:_hypothetical_protein"
"BQ8897_RS09080"	5.32053	0.44666	5.84001e-34	1.47947e-32	NA	"WP_000889195.1"	"DUF1366_domain-containing_protein"
"BQ8897_RS09085"	5.35095	0.473902	9.29195e-31	2.01768e-29	NA	"WP_000206875.1"	"hypothetical_protein"
"BQ8897_RS09090"	3.71441	0.469727	2.06219e-16	2.2856e-15	NA	"WP_086874291.1"	"phage_tail_protein"
"BQ8897_RS09095"	5.26559	0.464724	5.10236e-31	1.15509e-29	NA	"WP_086874293.1"	"phage_tail_family_protein"
"BQ8897_RS09100"	5.70073	0.465145	1.004e-35	2.70444e-34	NA	"WP_086874295.1"	"PblA"
"BQ8897_RS09105"	5.7394	0.433959	3.70526e-41	1.25156e-39	NA	"WP_000909906.1"	"DUF5361_domain-containing_protein"
"BQ8897_RS09110"	5.45269	0.413572	6.46854e-41	2.15079e-39	NA	"WP_000448691.1"	"hypothetical_protein"
"BQ8897_RS09115"	5.3786	0.414508	9.83451e-40	3.12356e-38	NA	"WP_017643418.1"	"hypothetical_protein"
"BQ8897_RS09120"	5.94134	0.454906	3.22783e-40	1.04073e-38	NA	"WP_017767442.1"	"hypothetical_protein"
"BQ8897_RS09125"	5.99219	0.413423	7.83842e-49	3.40411e-47	NA	"WP_086874297.1"	"hypothetical_protein"
"BQ8897_RS09130"	6.23066	0.480634	1.15469e-39	3.56113e-38	NA	"WP_017643415.1"	"hypothetical_protein"
"BQ8897_RS09135"	4.32266	0.469383	2.0347e-21	2.96564e-20	NA	"WP_017643414.1"	"hypothetical_protein"
"BQ8897_RS09140"	5.25188	0.354257	6.27585e-51	2.84149e-49	NA	"WP_017643413.1"	"hypothetical_protein"
"BQ8897_RS09145"	6.18162	0.42629	7.33016e-49	3.2497e-47	NA	"WP_086874299.1"	"phage_major_capsid_protein"
"BQ8897_RS09150"	6.2864	0.439488	1.2564e-47	5.34722e-46	NA	"WP_017643411.1"	"DUF4355_domain-containing_protein"
"BQ8897_RS09155"	4.14202	0.455147	5.74989e-21	7.89404e-20	NA	"WP_017644153.1"	"terminase"
"BQ8897_RS09160"	4.6241	0.30356	1.45039e-53	6.85872e-52	NA	"WP_086874301.1"	"hypothetical_protein"
"BQ8897_RS09165"	5.41497	0.466475	2.12448e-32	5.02321e-31	NA	"WP_017643407.1"	"hypothetical_protein"
"BQ8897_RS09170"	4.06965	0.682006	1.32494e-10	9.49314e-10	NA	"WP_017643406.1"	"hypothetical_protein"
"BQ8897_RS09175"	4.94659	0.656134	2.58583e-15	2.71067e-14	NA	"WP_017643767.1"	"HNH_endonuclease"
"BQ8897_RS09180"	2.40348	0.189666	7.63634e-38	2.22605e-36	NA	"WP_086874302.1"	"DUF1492_domain-containing_protein"
"BQ8897_RS09190"	2.78285	0.245911	9.08498e-31	1.99308e-29	NA	"WP_001019144.1"	"DUF1642_domain-containing_protein"
"BQ8897_RS09195"	2.46004	0.337914	2.9474e-14	2.86395e-13	NA	"WP_000052300.1"	"hypothetical_protein"
"BQ8897_RS09200"	3.03926	0.229404	3.6502e-41	1.25156e-39	NA	"WP_017648349.1"	"class_I_SAM-dependent_methyltransferase"
"BQ8897_RS09205"	2.00701	0.299946	2.47855e-12	2.05228e-11	NA	"WP_086874303.1"	"hypothetical_protein"
"BQ8897_RS09210"	2.31601	0.302781	1.93846e-15	2.05226e-14	NA	"WP_086874305.1"	"DUF3850_domain-containing_protein"
"BQ8897_RS09215"	2.69241	0.237297	6.60239e-31	1.46353e-29	NA	"WP_086874307.1"	"hypothetical_protein"
"BQ8897_RS09225"	2.7637	0.312551	7.66998e-20	9.71531e-19	NA	"WP_047198905.1"	"DUF1599_domain-containing_protein"
"BQ8897_RS09230"	3.37108	0.253158	1.39156e-41	4.85449e-40	NA	"WP_017643764.1"	"hypothetical_protein"
"BQ8897_RS09235"	2.94954	0.277268	1.56835e-27	3.11912e-26	NA	"WP_086874311.1"	"RusA_family_crossover_junction_endodeoxyribonuclease"
"BQ8897_RS09240"	3.2054	0.254909	2.19866e-37	6.32263e-36	NA	"WP_025196275.1"	"hypothetical_protein"
"BQ8897_RS09245"	3.19496	0.232845	5.18416e-44	1.93542e-42	NA	"WP_086874313.1"	"PD-(D/E)XK_nuclease-like_domain-containing_protein"
"BQ8897_RS09250"	2.50777	0.221695	1.04302e-30	2.24197e-29	NA	"WP_086874315.1"	"recombinase_RecT"
"BQ8897_RS09255"	2.44796	0.237786	6.88053e-26	1.24083e-24	NA	"WP_000229421.1"	"hypothetical_protein"
"BQ8897_RS09265"	2.54781	0.217949	1.30678e-32	3.16004e-31	NA	"WP_050198765.1"	"ATP-binding_protein"
"BQ8897_RS09270"	2.20916	0.213275	3.86659e-26	7.03256e-25	NA	"WP_086874317.1"	"replication_initiator_protein_A"
"BQ8897_RS09280"	2.72418	0.585222	2.30501e-07	1.21714e-06	NA	"WP_000724352.1"	"hypothetical_protein"
"BQ8897_RS09285"	3.75556	0.267165	5.12075e-46	2.01796e-44	NA	"WP_041330062.1"	"ORF6C_domain-containing_protein"
"BQ8897_RS09290"	3.57709	0.26137	8.80347e-44	3.22996e-42	NA	"WP_086874319.1"	"DUF3102_domain-containing_protein"
"BQ8897_RS09295"	3.76585	0.292395	3.97718e-39	1.20906e-37	NA	"WP_000789121.1"	"helix-turn-helix_transcriptional_regulator"
"BQ8897_RS09365"	2.93866	0.0964818	6.62351e-205	8.80927e-203	NA	"WP_000902186.1"	"MULTISPECIES:_aminotransferase_class_V-fold_PLP-dependent_enzyme"
"BQ8897_RS09565"	2.04037	0.214513	2.16497e-22	3.33844e-21	NA	"WP_000160598.1"	"MULTISPECIES:_IS30-like_element_ISSag9_family_transposase"
"BQ8897_RS10270"	2.60768	0.223442	1.58666e-32	3.79372e-31	NA	"WP_000048871.1"	"MULTISPECIES:_LPXTG_cell_wall_anchor_domain-containing_protein"
"BQ8897_RS10365"	2.57482	0.406967	1.98491e-11	1.53596e-10	NA	"WP_001865911.1"	"MULTISPECIES:_cell_division_protein_FtsK"
"BQ8897_RS10370"	2.82136	0.444746	1.6507e-11	1.28201e-10	NA	"WP_001062569.1"	"MULTISPECIES:_hypothetical_protein"
"BQ8897_RS10375"	2.57901	0.726305	2.51419e-05	0.000102889	NA	"WP_000808311.1"	"MULTISPECIES:_hypothetical_protein"
"BQ8897_RS10380"	3.20591	0.251581	2.50238e-38	7.50008e-37	NA	"WP_000277676.1"	"MULTISPECIES:_LPXTG_cell_wall_anchor_domain-containing_protein", Adhesin (Bsp-like and antigen I/II family polypeptide)
"BQ8897_RS10385"	2.04808	0.222056	3.30429e-21	4.68768e-20	NA	"WP_000815004.1"	"MULTISPECIES:_LPXTG_cell_wall_anchor_domain-containing_protein", ScpB4C, Serine protease (S8 family, C5a peptidase-like)
"BQ8897_RS10615"	5.0044	0.0831741	0	0	NA	"WP_000210838.1"	"MULTISPECIES:_iron-containing_alcohol_dehydrogenase_family_protein"
"BQ8897_RS10645"	7.15883	0.157063	0	0	NA	"WP_001093377.1"	"MULTISPECIES:_S8_family_serine_peptidase", ScpB3, Serine protease (S8 family, C5a peptidase-like)
"BQ8897_RS10670"	2.35217	0.234333	1.10229e-24	1.92268e-23	NA	NA	NA
"BQ8897_RS10770"	2.49922	0.189421	1.18433e-40	3.87733e-39	NA	"WP_000054433.1"	"MULTISPECIES:_ATP-binding_cassette_domain-containing_protein"
"BQ8897_RS10775"	2.49729	0.164274	8.75667e-54	4.23505e-52	NA	NA	NA
"BQ8897_RS10965"	2.27452	0.403498	1.5893e-09	1.03744e-08	NA	"WP_000874694.1"	"MULTISPECIES:_hypothetical_protein"
"BQ8897_RS10970"	2.24441	0.287592	5.88957e-16	6.36194e-15	NA	"WP_000203865.1"	"MULTISPECIES:_DNA_translocase_FtsK"
"BQ8897_RS11665"	2.86848	0.0833201	7.52098e-261	1.23113e-258	NA	NA	NA
"BQ8897_RS11670"	2.46714	0.284664	4.12977e-19	5.07985e-18	NA	NA	NA
"BQ8897_RS11675"	2.40767	0.285816	3.42254e-18	4.02385e-17	NA	NA	NA

## Sheet: S1E
Dataset S1E: BM110codY down-regulated genes (Log2 FC < -2, adjusted p-value < 0.005)
"locus_tag"	"log2FoldChange"	"lfcSE"	"pvalue"	"padj"	"gene"	"Protein.product"	"Protein.Name"
"BQ8897_RS08685"	-5.8778	0.0987218	0	0	"codY"	"WP_001133183.1"	"MULTISPECIES:_GTP-sensing_pleiotropic_transcriptional_regulator_CodY"
"BQ8897_RS09755"	-2.24049	0.115923	3.15207e-84	2.16374e-82	"ahpC"	"WP_000060538.1"	"MULTISPECIES:_peroxiredoxin"
"BQ8897_RS09760"	-2.13339	0.120649	5.69647e-71	3.27624e-69	"ahpF"	"WP_000242135.1"	"MULTISPECIES:_alkyl_hydroperoxide_reductase_subunit_F"
"BQ8897_RS10595"	-4.28527	0.171001	8.52885e-140	7.25976e-138	NA	"WP_000162433.1"	"MULTISPECIES:_rhodanese-like_domain-containing_protein"
"BQ8897_RS10600"	-4.57275	0.162001	2.07375e-176	2.20647e-174	"cfb"	"WP_001101133.1"	"MULTISPECIES:_CAMP_factor_pore-forming_toxin_Cfb"
