# Supplementary material for: CodY Is a Global Transcriptional Regulator Required for Virulence in Group B Streptococcus
Source: Front Microbiol. 2022 Apr 28;13:881549. doi: 10.3389/fmicb.2022.881549 (PMC9096947; doi:10.3389/fmicb.2022.881549)
Supplement: Supplementary file 5 [file Data_Sheet_2.xlsx]

## Sheet: Upregulated genes
Dataset S2: List of COG categories associated to genes differentially expressed (log2 FC ≥2, adjp < 0.05) in the DcodY mutant
locus_tag	log2FoldChange	pvalue	padj	Protein.product	Protein.Name	COG	COGscore	Annotation	COG_description	Category	Category_Description
BQ8897_RS01005	2.06043	1.78728e-07	9.60436e-07	WP_086874330.1	phage_tail_protein	NA	0,-1	11	NA	NA	NA
						COG1705	169704	11	Flagellum-specific peptidoglycan hydrolase FlgJ	M	Cell wall/membrane/envelope biogenesis
						COG1705	169704	11	Flagellum-specific peptidoglycan hydrolase FlgJ	N	Cell motility
						COG4926	79.4907	11	Phage-related protein	X	Mobilome: prophages, transposons
						COG4675	82.7717	11	Microcystin-dependent protein (function unknown)	S	Function unknown
						NA	0,-1	11	NA	NA	NA
BQ8897_RS01160	2.07955	6.01563e-20	7.7116e-19	WP_000160598.1	MULTISPECIES:_IS30-like_element_ISSag9_family_transposase	COG2826	1331.69	NA	Transposase and inactivated derivatives, IS30 family	X	Mobilome: prophages, transposons
						COG2826	1331.69	NA	Transposase and inactivated derivatives, IS30 family	X	Mobilome: prophages, transposons
						COG2826	787399	NA	Transposase and inactivated derivatives, IS30 family	X	Mobilome: prophages, transposons
						COG2826	787399	NA	Transposase and inactivated derivatives, IS30 family	X	Mobilome: prophages, transposons
						COG2826	787399	NA	Transposase and inactivated derivatives, IS30 family	X	Mobilome: prophages, transposons
BQ8897_RS01340	2.78949	6.50361e-158	6.01725e-156	WP_001118750.1	MULTISPECIES:_peptide_ABC_transporter_substrate-binding_protein	COG4166	3512.18	NA	ABC-type oligopeptide transport system, periplasmic component	E	Amino acid transport and metabolism
BQ8897_RS01345	2.95519	1.53863e-157	1.36425e-155	WP_000598967.1	MULTISPECIES:_ABC_transporter_permease	COG0601	5889.64	NA	ABC-type dipeptide/oligopeptide/nickel transport system, permease component	E	Amino acid transport and metabolism
						COG0601	5889.64	NA	ABC-type dipeptide/oligopeptide/nickel transport system, permease component	P	Inorganic ion transport and metabolism
BQ8897_RS01350	3.02528	6.07132e-198	7.17765e-196	WP_000764053.1	MULTISPECIES:_ABC_transporter_permease	COG1173	5924.25	NA	ABC-type dipeptide/oligopeptide/nickel transport system, permease component	E	Amino acid transport and metabolism
						COG1173	5924.25	NA	ABC-type dipeptide/oligopeptide/nickel transport system, permease component	P	Inorganic ion transport and metabolism
BQ8897_RS01355	3.03963	7.68634e-137	6.05797e-135	WP_000410289.1	MULTISPECIES:_ABC_transporter_ATP-binding_protein	COG0444	13586.9	NA	ABC-type dipeptide/oligopeptide/nickel transport system, ATPase component	E	Amino acid transport and metabolism
						COG0444	13586.9	NA	ABC-type dipeptide/oligopeptide/nickel transport system, ATPase component	P	Inorganic ion transport and metabolism
BQ8897_RS01360	3.06347	5.0613e-203	6.33556e-201	WP_000138503.1	MULTISPECIES:_ATP-binding_cassette_domain-containing_protein	COG4608	11402.2	NA	ABC-type oligopeptide transport system, ATPase component	E	Amino acid transport and metabolism
BQ8897_RS01625	3.19776	1.19639e-08	7.31585e-08	WP_001203077.1	MULTISPECIES:_ferric_reductase-like_transmembrane_domain-containing_protein	COG4097	2033.49	NA	Predicted ferric reductase	P	Inorganic ion transport and metabolism
BQ8897_RS05260	2.44986	5.76036e-138	4.71463e-136	WP_001040107.1	MULTISPECIES:_type_II_CRISPR_RNA-guided_endonuclease_Cas9	COG3513	10653.6	NA	CRISPR/Cas system Type II associated protein, contains McrA/HNH and RuvC-like nuclease domains	V	Defense mechanisms
BQ8897_RS05265	2.45812	2.4643e-80	1.5891e-78	WP_000929494.1	MULTISPECIES:_type_II_CRISPR-associated_endonuclease_Cas1	COG1518	5016.38	NA	CRISPR/Cas system-associated endonuclease Cas1	V	Defense mechanisms
BQ8897_RS05270	2.32165	1.179e-61	6.43309e-60	WP_000122196.1	MULTISPECIES:_CRISPR-associated_endonuclease_Cas2	COG3512	2338.8	NA	CRISPR/Cas system-associated protein Cas2, endoribonuclease	V	Defense mechanisms
BQ8897_RS05275	2.45576	2.6978e-46	1.08319e-44	WP_000590710.1	MULTISPECIES:_type_II-A_CRISPR-associated_protein_Csn2	NA	0,-1	NA	NA	NA	NA
BQ8897_RS06630	2.17337	1.66802e-168	1.61343e-166	WP_001247507.1	MULTISPECIES:_GBS_Bsp-like_repeat-containing_protein	COG1876	502426	4	LD-carboxypeptidase LdcB, LAS superfamily	M	Cell wall/membrane/envelope biogenesis
						COG4990	144458	4	Uncharacterized protein YvpB	S	Function unknown
BQ8897_RS07200	3.04036	3.0928e-287	6.58148e-285	WP_000661028.1	MULTISPECIES:_SP_1767_family_glycosyltransferase	COG1442	457.61	2	Lipopolysaccharide biosynthesis protein, LPS:glycosyltransferase	M	Cell wall/membrane/envelope biogenesis
						COG1215	870.92	2	Glycosyltransferase, catalytic subunit of cellulose synthase and poly-beta-1,6-N-acetylglucosamine synthase	N	Cell motility
BQ8897_RS07205	2.81587	5.19987e-252	7.9038e-250	WP_001261474.1	MULTISPECIES:_sugar_transferase	COG0438	569448	NA	Glycosyltransferase involved in cell wall bisynthesis	M	Cell wall/membrane/envelope biogenesis
BQ8897_RS07210	2.88904	2.15095e-272	3.81436e-270	WP_000584700.1	MULTISPECIES:_accessory_Sec_system_glycosyltransferase_GtfB	COG0438	788617	NA	Glycosyltransferase involved in cell wall bisynthesis	M	Cell wall/membrane/envelope biogenesis
BQ8897_RS07215	2.77472	0	0	WP_000262050.1	MULTISPECIES:_accessory_Sec_system_glycosyltransferase_GtfA	COG0438	2635.4	NA	Glycosyltransferase involved in cell wall bisynthesis	M	Cell wall/membrane/envelope biogenesis
BQ8897_RS07220	2.73777	1.09866e-281	2.1254e-279	WP_000758330.1	MULTISPECIES:_accessory_Sec_system_translocase_SecA2	COG0653	6951.05	NA	Preprotein translocase subunit SecA (ATPase, RNA helicase)	U	Intracellular trafficking, secretion, and vesicular transport
BQ8897_RS07225	2.69727	6.93303e-136	5.2691e-134	WP_000592614.1	MULTISPECIES:_accessory_Sec_system_protein_Asp3	COG1252	26.1958	NA	NADH dehydrogenase, FAD-containing subunit	C	Energy production and conversion
BQ8897_RS07230	2.6342	4.22088e-134	3.09726e-132	WP_000413126.1	MULTISPECIES:_accessory_Sec_system_protein_Asp2	COG1073	264343	NA	Fermentation-respiration switch protein FrsA, has esterase activity, DUF1100 family	T	Signal transduction mechanisms
BQ8897_RS07235	2.55602	4.31061e-175	4.36808e-173	WP_000499155.1	MULTISPECIES:_accessory_Sec_system_protein_Asp1	COG0438	36.7677	3	Glycosyltransferase involved in cell wall bisynthesis	M	Cell wall/membrane/envelope biogenesis
						COG0059	28.8965	3	Ketol-acid reductoisomerase	E	Amino acid transport and metabolism
						COG0059	28.8965	3	Ketol-acid reductoisomerase	H	Coenzyme transport and metabolism
						NA	0,-1	3	NA	NA	NA
BQ8897_RS07240	2.87156	0	0	WP_000579592.1	MULTISPECIES:_accessory_Sec_system_protein_translocase_subunit_SecY2	COG0201	1164.85	NA	Preprotein translocase subunit SecY	U	Intracellular trafficking, secretion, and vesicular transport
BQ8897_RS07245	3.65649	5.25854e-210	7.46012e-208	WP_086874280.1	serine-rich_repeat_glycoprotein_adhesin_Srr2	COG4932	228385	NA	Uncharacterized surface anchored protein	S	Function unknown
BQ8897_RS07915	2.88206	4.66832e-36	1.29015e-34	NA	NA	NA	NA	NA	NA	NA	NA
BQ8897_RS08075	3.27616	0	0	WP_000239244.1	MULTISPECIES:_branched-chain_amino_acid_transport_system_II_carrier_protein	COG1114	4047.21	NA	Branched-chain amino acid permeases	E	Amino acid transport and metabolism
BQ8897_RS08175	2.9464	3.2133e-38	9.4971e-37	NA	NA	NA	NA	NA	NA	NA	NA
BQ8897_RS08180	7.81981	3.3063e-36	9.25764e-35	WP_001144245.1	MULTISPECIES:_CBS_domain-containing_protein	COG0517	2029.04	NA	CBS domain	T	Signal transduction mechanisms
BQ8897_RS08185	8.38523	0	0	WP_000178147.1	MULTISPECIES:_ABC_transporter_ATP-binding_protein	COG0410	8509.77	NA	ABC-type branched-chain amino acid transport system, ATPase component	E	Amino acid transport and metabolism
BQ8897_RS08190	8.41048	0	0	WP_001185985.1	MULTISPECIES:_ABC_transporter_ATP-binding_protein	COG0411	7237.91	NA	ABC-type branched-chain amino acid transport system, ATPase component	E	Amino acid transport and metabolism
BQ8897_RS08195	7.33609	1.78332e-23	2.87493e-22	WP_000662328.1	MULTISPECIES:_branched-chain_amino_acid_ABC_transporter_permease	COG4177	5985.15	NA	ABC-type branched-chain amino acid transport system, permease component	E	Amino acid transport and metabolism
BQ8897_RS08200	8.20119	2.30361e-52	1.06567e-50	WP_000941400.1	MULTISPECIES:_branched-chain_amino_acid_ABC_transporter_permease	COG0559	11037.5	NA	Branched-chain amino acid ABC-type transport system, permease component	E	Amino acid transport and metabolism
BQ8897_RS08205	7.34583	0	0	WP_000415515.1	MULTISPECIES:_ABC_transporter_substrate-binding_protein	COG0683	3416.24	NA	ABC-type branched-chain amino acid transport system, periplasmic component	E	Amino acid transport and metabolism
BQ8897_RS08465	3.44891	3.26962e-179	3.66197e-177	WP_000769356.1	MULTISPECIES:_branched-chain_amino_acid_transport_system_II_carrier_protein	COG1114	4623.43	NA	Branched-chain amino acid permeases	E	Amino acid transport and metabolism
BQ8897_RS09065	4.96218	1.47243e-26	2.77287e-25	WP_086874289.1	lysin	COG3757	7105.3	NA	Lyzozyme M1 (1,4-beta-N-acetylmuramidase), GH25 family	M	Cell wall/membrane/envelope biogenesis
BQ8897_RS09070	5.93747	1.00203e-34	2.63251e-33	WP_000609115.1	phage_holin	COG5546	1984.39	NA	Uncharacterized membrane protein	S	Function unknown
BQ8897_RS09075	5.35755	1.02156e-28	2.09027e-27	WP_001017826.1	MULTISPECIES:_hypothetical_protein	NA	0,-1	NA	NA	NA	NA
BQ8897_RS09080	5.32053	5.84001e-34	1.47947e-32	WP_000889195.1	DUF1366_domain-containing_protein	COG0624	26.9834	NA	Acetylornithine deacetylase/Succinyl-diaminopimelate desuccinylase or related deacylase	E	Amino acid transport and metabolism
BQ8897_RS09085	5.35095	9.29195e-31	2.01768e-29	WP_000206875.1	hypothetical_protein	NA	0,-1	NA	NA	NA	NA
BQ8897_RS09090	3.71441	2.06219e-16	2.2856e-15	WP_086874291.1	phage_tail_protein	NA	0,-1	9	NA	NA	NA
						COG1705	129655	9	Flagellum-specific peptidoglycan hydrolase FlgJ	M	Cell wall/membrane/envelope biogenesis
						COG1705	129655	9	Flagellum-specific peptidoglycan hydrolase FlgJ	N	Cell motility
						COG4926	79.5043	9	Phage-related protein	X	Mobilome: prophages, transposons
						COG4733	111773	9	Phage-related protein, tail component	X	Mobilome: prophages, transposons
						NA	0,-1	9	NA	NA	NA
BQ8897_RS09095	5.26559	5.10236e-31	1.15509e-29	WP_086874293.1	phage_tail_family_protein	COG4722	371119		Phage-related protein	X	Mobilome: prophages, transposons
BQ8897_RS09100	5.70073	1.004e-35	2.70444e-34	WP_086874295.1	PblA	COG5412	1179.02	NA	Phage-related protein	X	Mobilome: prophages, transposons
BQ8897_RS09105	5.7394	3.70526e-41	1.25156e-39	WP_000909906.1	DUF5361_domain-containing_protein	NA	0,-1	NA	NA	NA	NA
BQ8897_RS09110	5.45269	6.46854e-41	2.15079e-39	WP_000448691.1	hypothetical_protein	NA	0,-1	NA	NA	NA	NA
BQ8897_RS09115	5.3786	9.83451e-40	3.12356e-38	WP_017643418.1	hypothetical_protein	COG5492	71.1445	NA	Uncharacterized conserved protein YjdB, contains Ig-like domain	R	General function prediction only
BQ8897_RS09120	5.94134	3.22783e-40	1.04073e-38	WP_017767442.1	hypothetical_protein	NA	0,-1	NA	NA	NA	NA
BQ8897_RS09125	5.99219	7.83842e-49	3.40411e-47	WP_086874297.1	hypothetical_protein	NA	0,-1	NA	NA	NA	NA
BQ8897_RS09130	6.23066	1.15469e-39	3.56113e-38	WP_017643415.1	hypothetical_protein	COG0178	21.0188	NA	Excinuclease UvrABC ATPase subunit	L	Replication, recombination and repair
BQ8897_RS09135	4.32266	2.0347e-21	2.96564e-20	WP_017643414.1	hypothetical_protein	NA	0,-1	NA	NA	NA	NA
BQ8897_RS09140	5.25188	6.27585e-51	2.84149e-49	WP_017643413.1	hypothetical_protein	NA	0,-1	NA	NA	NA	NA
BQ8897_RS09145	6.18162	7.33016e-49	3.2497e-47	WP_086874299.1	phage_major_capsid_protein	NA	0,-1	NA	NA	NA	NA
BQ8897_RS09150	6.2864	1.2564e-47	5.34722e-46	WP_017643411.1	DUF4355_domain-containing_protein	COG0158	24.7223	NA	Fructose-1,6-bisphosphatase	G	Carbohydrate transport and metabolism
BQ8897_RS09155	4.14202	5.74989e-21	7.89404e-20	WP_017644153.1	terminase	COG4626	6933.8	NA	Phage terminase-like protein, large subunit, contains N-terminal HTH domain	X	Mobilome: prophages, transposons
BQ8897_RS09160	4.6241	1.45039e-53	6.85872e-52	WP_086874301.1	hypothetical_protein	NA	0,-1	NA	NA	NA	NA
BQ8897_RS09165	5.41497	2.12448e-32	5.02321e-31	WP_017643407.1	hypothetical_protein	NA	0,-1	NA	NA	NA	NA
BQ8897_RS09170	4.06965	1.32494e-10	9.49314e-10	WP_017643406.1	hypothetical_protein	NA	0,-1	NA	NA	NA	NA
BQ8897_RS09175	4.94659	2.58583e-15	2.71067e-14	WP_017643767.1	HNH_endonuclease	COG1403	1338.16	NA	5-methylcytosine-specific restriction endonuclease McrA	V	Defense mechanisms
BQ8897_RS09180	2.40348	7.63634e-38	2.22605e-36	WP_086874302.1	DUF1492_domain-containing_protein	NA	0,-1	NA	NA	NA	NA
BQ8897_RS09190	2.78285	9.08498e-31	1.99308e-29	WP_001019144.1	DUF1642_domain-containing_protein	COG1132	23.2607	NA	ABC-type multidrug transport system, ATPase and permease component	V	Defense mechanisms
BQ8897_RS09195	2.46004	2.9474e-14	2.86395e-13	WP_000052300.1	hypothetical_protein	COG4948	22.1013	NA	L-alanine-DL-glutamate epimerase or related enzyme of enolase superfamily	M	Cell wall/membrane/envelope biogenesis
						COG4948	22.1013	NA	L-alanine-DL-glutamate epimerase or related enzyme of enolase superfamily	R	General function prediction only
BQ8897_RS09200	3.03926	3.6502e-41	1.25156e-39	WP_017648349.1	class_I_SAM-dependent_methyltransferase	COG2226	1104.33	NA	Ubiquinone/menaquinone biosynthesis C-methylase UbiE	H	Coenzyme transport and metabolism
BQ8897_RS09205	2.00701	2.47855e-12	2.05228e-11	WP_086874303.1	hypothetical_protein	COG0007	21.2062	NA	Uroporphyrinogen-III methylase (siroheme synthase)	H	Coenzyme transport and metabolism
BQ8897_RS09210	2.31601	1.93846e-15	2.05226e-14	WP_086874305.1	DUF3850_domain-containing_protein	NA	0,-1	NA	NA	NA	NA
BQ8897_RS09215	2.69241	6.60239e-31	1.46353e-29	WP_086874307.1	hypothetical_protein	NA	0,-1	NA	NA	NA	NA
BQ8897_RS09225	2.7637	7.66998e-20	9.71531e-19	WP_047198905.1	DUF1599_domain-containing_protein	NA	0,-1	NA	NA	NA	NA
BQ8897_RS09230	3.37108	1.39156e-41	4.85449e-40	WP_017643764.1	hypothetical_protein	COG2902	16.8038	NA	NAD-specific glutamate dehydrogenase	E	Amino acid transport and metabolism
BQ8897_RS09235	2.94954	1.56835e-27	3.11912e-26	WP_086874311.1	RusA_family_crossover_junction_endodeoxyribonuclease	COG4570	545457	NA	Holliday junction resolvase RusA (prophage-encoded endonuclease)	L	Replication, recombination and repair
BQ8897_RS09240	3.2054	2.19866e-37	6.32263e-36	WP_025196275.1	hypothetical_protein	COG2197	62.1145	NA	DNA-binding response regulator, NarL/FixJ family, contains REC and HTH domains	T	Signal transduction mechanisms
						COG2197	62.1145	NA	DNA-binding response regulator, NarL/FixJ family, contains REC and HTH domains	K	Transcription
BQ8897_RS09245	3.19496	5.18416e-44	1.93542e-42	WP_086874313.1	PD-(D/E)XK_nuclease-like_domain-containing_protein	COG1074	3478.36	NA	ATP-dependent exoDNAse (exonuclease V) beta subunit (contains helicase and exonuclease domains)	L	Replication, recombination and repair
BQ8897_RS09250	2.50777	1.04302e-30	2.24197e-29	WP_086874315.1	recombinase_RecT	COG3723	6079.2	NA	Recombinational DNA repair protein RecT	L	Replication, recombination and repair
BQ8897_RS09255	2.44796	6.88053e-26	1.24083e-24	WP_000229421.1	hypothetical_protein	COG0578	23.5542	NA	Glycerol-3-phosphate dehydrogenase	C	Energy production and conversion
BQ8897_RS09265	2.54781	1.30678e-32	3.16004e-31	WP_050198765.1	ATP-binding_protein	COG1484	828206	NA	DNA replication protein DnaC	L	Replication, recombination and repair
BQ8897_RS09270	2.20916	3.86659e-26	7.03256e-25	WP_086874317.1	replication_initiator_protein_A	COG1349	49283	7	DNA-binding transcriptional regulator of sugar metabolism, DeoR/GlpR family	K	Transcription
						COG1349	49283	7	DNA-binding transcriptional regulator of sugar metabolism, DeoR/GlpR family	G	Carbohydrate transport and metabolism
						COG3935	507184	7	DNA replication protein DnaD	L	Replication, recombination and repair
BQ8897_RS09280	2.72418	2.30501e-07	1.21714e-06	WP_000724352.1	hypothetical_protein	NA	0,-1	NA	NA	NA	NA
BQ8897_RS09285	3.75556	5.12075e-46	2.01796e-44	WP_041330062.1	ORF6C_domain-containing_protein	NA	0,-1	NA	NA	NA	NA
BQ8897_RS09290	3.57709	8.80347e-44	3.22996e-42	WP_086874319.1	DUF3102_domain-containing_protein	COG2433	62.4684	5	Possible nuclease of RNase H fold, RuvC/YqgF family	R	General function prediction only
						COG1516	34.9966	5	Flagellin-specific chaperone FliS	N	Cell motility
						COG1516	34.9966	5	Flagellin-specific chaperone FliS	U	Intracellular trafficking, secretion, and vesicular transport
BQ8897_RS09295	3.76585	3.97718e-39	1.20906e-37	WP_000789121.1	helix-turn-helix_transcriptional_regulator	COG1476	287978	NA	DNA-binding transcriptional regulator, XRE-family HTH domain	K	Transcription
BQ8897_RS09365	2.93866	6.62351e-205	8.80927e-203	WP_000902186.1	MULTISPECIES:_aminotransferase_class_V-fold_PLP-dependent_enzyme	COG2008	7814.37	NA	Threonine aldolase	E	Amino acid transport and metabolism
BQ8897_RS09565	2.04037	2.16497e-22	3.33844e-21	WP_000160598.1	MULTISPECIES:_IS30-like_element_ISSag9_family_transposase	COG2826	1331.69	NA	Transposase and inactivated derivatives, IS30 family	X	Mobilome: prophages, transposons
						COG2826	1331.69	NA	Transposase and inactivated derivatives, IS30 family	X	Mobilome: prophages, transposons
						COG2826	787399	NA	Transposase and inactivated derivatives, IS30 family	X	Mobilome: prophages, transposons
						COG2826	787399	NA	Transposase and inactivated derivatives, IS30 family	X	Mobilome: prophages, transposons
						COG2826	787399	NA	Transposase and inactivated derivatives, IS30 family	X	Mobilome: prophages, transposons
BQ8897_RS10270	2.60768	1.58666e-32	3.79372e-31	WP_000048871.1	MULTISPECIES:_LPXTG_cell_wall_anchor_domain-containing_protein	COG3468	89.3027	NA	Type V secretory pathway, adhesin AidA	M	Cell wall/membrane/envelope biogenesis
						COG3468	89.3027	NA	Type V secretory pathway, adhesin AidA	U	Intracellular trafficking, secretion, and vesicular transport
BQ8897_RS10365	2.57482	1.98491e-11	1.53596e-10	WP_001865911.1	MULTISPECIES:_cell_division_protein_FtsK	COG1674	1445.83	10	DNA segregation ATPase FtsK/SpoIIIE and related proteins	D	Cell cycle control, cell division, chromosome partitioning
						COG1846	34.4745	10	DNA-binding transcriptional regulator, MarR family	K	Transcription
BQ8897_RS10370	2.82136	1.6507e-11	1.28201e-10	WP_001062569.1	MULTISPECIES:_hypothetical_protein	NA	0,-1	NA	NA	NA	NA
BQ8897_RS10375	2.57901	2.51419e-05	0.000102889	WP_000808311.1	MULTISPECIES:_hypothetical_protein	COG2755	23.7825	NA	Lysophospholipase L1 or related esterase	E	Amino acid transport and metabolism
BQ8897_RS10380	3.20591	2.50238e-38	7.50008e-37	WP_000277676.1	MULTISPECIES:_LPXTG_cell_wall_anchor_domain-containing_protein	COG2433	38.8405	6	Possible nuclease of RNase H fold, RuvC/YqgF family	R	General function prediction only
						COG3064	108035	6	Membrane protein involved in colicin uptake	M	Cell wall/membrane/envelope biogenesis
BQ8897_RS10385	2.04808	3.30429e-21	4.68768e-20	WP_000815004.1	MULTISPECIES:_LPXTG_cell_wall_anchor_domain-containing_protein	NA	0,-1	8	NA	NA	NA
						COG4990	147183	8	Uncharacterized protein YvpB	S	Function unknown
						NA	0,-1	8	NA	NA	NA
BQ8897_RS10615	5.0044	0	0	WP_000210838.1	MULTISPECIES:_iron-containing_alcohol_dehydrogenase_family_protein	COG0371	1670.28	NA	Glycerol dehydrogenase or related enzyme, iron-containing ADH family	C	Energy production and conversion
BQ8897_RS10645	7.15883	0	0	WP_001093377.1	MULTISPECIES:_S8_family_serine_peptidase	COG1404	2450.21	1	Serine protease, subtilisin family	O	Posttranslational modification, protein turnover, chaperones
						COG1196	163846	1	Chromosome segregation ATPase	D	Cell cycle control, cell division, chromosome partitioning
BQ8897_RS10670	2.35217	1.10229e-24	1.92268e-23	NA	NA	NA	NA	NA	NA	NA	NA
BQ8897_RS10770	2.49922	1.18433e-40	3.87733e-39	WP_000054433.1	MULTISPECIES:_ATP-binding_cassette_domain-containing_protein	COG1101	5063.15	NA	ABC-type uncharacterized transport system, ATPase component	R	General function prediction only
BQ8897_RS10775	2.49729	8.75667e-54	4.23505e-52	NA	NA	NA	NA	NA	NA	NA	NA
BQ8897_RS10965	2.27452	1.5893e-09	1.03744e-08	WP_000874694.1	MULTISPECIES:_hypothetical_protein	NA	0,-1	NA	NA	NA	NA
BQ8897_RS10970	2.24441	5.88957e-16	6.36194e-15	WP_000203865.1	MULTISPECIES:_DNA_translocase_FtsK	COG1674	3648.04	NA	DNA segregation ATPase FtsK/SpoIIIE and related proteins	D	Cell cycle control, cell division, chromosome partitioning
BQ8897_RS11665	2.86848	7.52098e-261	1.23113e-258	NA	NA	NA	0,-1	NA	NA	NA	NA
BQ8897_RS11670	2.46714	4.12977e-19	5.07985e-18	NA	NA	NA	0,-1	NA	NA	NA	NA
BQ8897_RS11675	2.40767	3.42254e-18	4.02385e-17	NA	NA	NA	0,-1	NA	NA	NA	NA

## Sheet: Dowregulated genes
Dataset S2: List of COG categories associated to genes differentially expressed (log2 FC ≤-2, adjp < 0.05) in the DcodY mutant
locus_tag	log2FoldChange	pvalue	padj	Protein.product	Protein.Name	COG	COGscore	Annotation	COG_description	Category	Category_Description
BQ8897_RS08685	-5.8778	0	0	WP_001133183.1	MULTISPECIES:_GTP-sensing_pleiotropic_transcriptional_regulator_CodY	COG4465	7987.72	NA	GTP-sensing pleiotropic transcriptional regulator CodY	K	Transcription
BQ8897_RS09755	-2.24049	3.15207e-84	2.16374e-82	WP_000060538.1	MULTISPECIES:_peroxiredoxin	COG0450	11098.6	NA	Alkyl hydroperoxide reductase subunit AhpC (peroxiredoxin)	V	Defense mechanisms
BQ8897_RS09760	-2.13339	5.69647e-71	3.27624e-69	WP_000242135.1	MULTISPECIES:_alkyl_hydroperoxide_reductase_subunit_F	COG3634	17233.2	NA	Alkyl hydroperoxide reductase subunit AhpF	V	Defense mechanisms
BQ8897_RS10595	-4.28527	8.52885e-140	7.25976e-138	WP_000162433.1	MULTISPECIES:_rhodanese-like_domain-containing_protein	COG0607	1159.19	NA	Rhodanese-related sulfurtransferase	P	Inorganic ion transport and metabolism
BQ8897_RS10600	-4.57275	2.07375e-176	2.20647e-174	WP_001101133.1	MULTISPECIES:_CAMP_factor_pore-forming_toxin_Cfb	COG5492	63.5891	NA	Uncharacterized conserved protein YjdB, contains Ig-like domain	R	General function prediction only
