# Supplementary material for: CodY Is a Global Transcriptional Regulator Required for Virulence in Group B Streptococcus
Source: Front Microbiol. 2022 Apr 28;13:881549. doi: 10.3389/fmicb.2022.881549 (PMC9096947; doi:10.3389/fmicb.2022.881549)
Supplement: Supplementary file 9 [file Table_4.XLSX]

## Sheet: Foglio1
Supplementary Table S4. Position and sequence of the CodY-motifs identified by FIMO analysis in the vicinity of CodY-target genes
Gene name	"log2FoldChange"	"padj"	"Protein.product"	"Protein.Name"	Motif starta	Motif enda	p-value	q-value	Matched Sequence
"BQ8897_RS01340"	2.78949	6.01725e-156	"WP_001118750.1"	"MULTISPECIES:_peptide_ABC_transporter_substrate-binding_protein", OppA	-93	-79	9.14e-07	0.101	AATTATCTGAAAATT
					-167	-153	1.11e-05	0.263	TATTTTCAGATAATT
"BQ8897_RS01625"	3.19776	7.31585e-08	"WP_001203077.1"	"MULTISPECIES:_ferric_reductase-like_transmembrane_domain-containing_protein"	-77	-63	1.11e-05	0.263	TATTTTCTGAAATTT
"BQ8897_RS02465"	1.12127	1.2566e-30	"WP_000869689.1"	"MULTISPECIES:_aspartate_kinase"	-52	-38	8.79e-05	0.544	AATTTTCTGACTTTT
"BQ8897_RS04770"	1.35688	1.89497e-05	"WP_000656582.1"	"MULTISPECIES:_VIT_family_protein"	-29	-14	8.79e-05	0.544	AATTGTCAGAAAGTG
"BQ8897_RS05190"	1.17538	3.94127e-15	"WP_000875298.1"	"MULTISPECIES:_lipoate--protein_ligase"	-40	-26	8.79e-05	0.544	TATTGTCTGAATATT
"BQ8897_RS06365"	1.66128	5.03135e-56	"WP_000217780.1"	"MULTISPECIES:_branched-chain_amino_acid_aminotransferase"	125	139	8.79e-05	0.544	ATATTTCAGAAAGTT
"BQ8897_RS06545"	1.55105	2.56124e-56	"WP_000790858.1"	"MULTISPECIES:_ABC_transporter_substrate-binding_protein"	-271	-257	1.11e-05	0.263	AATTTTCAGAATATA
"BQ8897_RS06980"	1.70585	6.34241e-131	"WP_000200442.1"	"MULTISPECIES:_NADP-specific_glutamate_dehydrogenase"	-55	-41	8.79e-05	0.544	AAAATTCTGACAATT
"BQ8897_RS07245"	3.65649	7.46012e-208	"WP_086874280.1"	"serine-rich_repeat_glycoprotein_adhesin_Srr2"	-421	-407	9.14e-07	0.101	AATTTACTGAAAATT
					-208	-194	8.79e-05	0.544	TCTCTTCTGAAAATT
"BQ8897_RS07520"	1.06223	7.82793e-22	"WP_000588846.1"	"MULTISPECIES:_large_conductance_mechanosensitive_channel_protein_MscL"	-94	-80	1.11e-05	0.263	AATTTACAGATAATT
"BQ8897_RS08200"	8.20119	1.06567e-50	"WP_000941400.1"	"MULTISPECIES:_branched-chain_amino_acid_ABC_transporter_permease"	-51	-37	8.79e-05	0.544	ATTTTTCAGAATAAT
"BQ8897_RS08205"	7.34583	0	"WP_000415515.1"	"MULTISPECIES:_ABC_transporter_substrate-binding_protein"	-56	-42	1.11e-05	0.263	AATATTCTGATAATT
"BQ8897_RS09080"	5.32053	1.47947e-32	"WP_000889195.1"	"DUF1366_domain-containing_protein"	140	154	2.55e-05	0.412	AATTTGCCGAAACTT
"BQ8897_RS10120"	1.44353	2.43538e-18	"WP_000683602.1"	"MULTISPECIES:_hypothetical_protein"	89	103	8.79e-05	0.544	ATCTTTCTGAAAATA
"BQ8897_RS10615"	5.0044	0	"WP_000210838.1"	"MULTISPECIES:_iron-containing_alcohol_dehydrogenase_family_protein"	-115	-101	9.14e-07	0.101	AATTTTCTGAATATT
"BQ8897_RS10640"	1.66679	3.44811e-21	"WP_000410682.1"	"MULTISPECIES:_AzlC_family_ABC_transporter_permease"	-252	-238	1.11e-05	0.263	AATTTTCTGAATTTT
					-27	-13	1.11e-05	0.263	AATATACTGAAAATT
"BQ8897_RS10645"	7.15883	0	"WP_001093377.1"	"MULTISPECIES:_S8_family_serine_peptidase", ScpB3, Serine protease (S8 family, C5a peptidase-like)	-310	-296	1.11e-05	0.263	AATTTTCAGTATATT
					-85	-71	1.11e-05	0.263	AAAATTCAGAAAATT
"BQ8897_RS07055"	-1.06756	5.61405e-41	NA	NA	38	52	8.79e-05	0.544	AACATTCAGGAAATT
a motif location is reported relative to the first nucleotide of the CDS starting codon
