# Supplementary material for: CodY Is a Global Transcriptional Regulator Required for Virulence in Group B Streptococcus
Source: Front Microbiol. 2022 Apr 28;13:881549. doi: 10.3389/fmicb.2022.881549 (PMC9096947; doi:10.3389/fmicb.2022.881549)
Supplement: Supplementary file 10 [file Table_5.xlsx]

## Sheet: Foglio1
Supplementary Table S5. qRT-PCR analysis (2–∆∆Ct )of the expression of the livK, brnQ and braB genes in the WT and DcodY strains grown under conditions of high or low BCAA concentration
	THY					CDM + 1500 µM ILV					CDM + 50 µM ILV
	WT		DcodY			WT		DcodY			WT		DcodY
	Mean Normalized expression	St. Dev	Mean Normalized expression	St. Dev	DcodY/WT fold repression	Mean Normalized expression	St. Dev	Mean Normalized expression	St. Dev	DcodY/WT fold repression	Mean Normalized expression	St. Dev	Mean Normalized expression	St. Dev	DcodY/WT fold repression	WT 50/WT 1500
livK	0.3323	0.234	54.26	14.39	163.286	1.25585	0.22164	104.201	12.7611	82.9722	14.0055	9.66646	108.431	17.2529	7.74202	11.1522
brnQ	3.12379	0.3868	22.0038	6.33535	7.04395	3.47906	0.5733	11.9483	2.02555	3.43436	7.86357	1.47768	11.937	1.6926	1.51802	2.26026
braB	0.49772	0.19954	5.42185	1.6954	10.8934	0.55877	0.09518	2.69325	0.40991	4.81996	1.54724	0.12097	3.17694	0.90116	2.05329	2.76901
